# Supplementary material for: Prediction of reversible disulfide based on features from local structural signatures
Source: BMC Genomics. 2017 Apr 4;18:279. doi: 10.1186/s12864-017-3668-8 (PMC5379614; doi:10.1186/s12864-017-3668-8)
Supplement: Supplementary file 2 — Physical-chemical properties of amino acids (XLS). (XLSX 9 kb) [file 12864_2017_3668_MOESM2_ESM.xlsx]

## Sheet: Table S1 PCP
Table S1 Physical-chemical properties of amino acids (XLS)
AminoAcid	Hydrophobicity	NCI	Propensity	Side_chain_pKa
A	0.62	0.007187	-0.17	7
C	0.29	-0.03661	0.43	8.6
D	-0.9	-0.02382	-0.38	4.5
E	-0.74	0.006802	-0.13	4.5
F	1.19	0.037552	0.82	7
G	0.48	0.179052	-0.07	7
H	-0.4	-0.01069	0.41	6.8
I	1.38	0.021631	0.44	7
K	-1.5	0.017708	-0.36	11.1
L	1.06	0.051672	0.4	7
M	0.64	0.002683	0.66	7
N	-0.78	0.005392	0.12	7
P	0.12	0.239531	-0.25	7
Q	-0.85	0.049211	-0.11	7
R	-2.53	0.043587	0.27	12.5
S	-0.18	0.004627	-0.33	7
T	-0.05	0.003352	-0.18	7
V	1.08	0.057004	0.27	7
W	0.81	0.037977	0.83	7
Y	0.26	0.023599	0.66	9.8
