# Supplementary material for: Prediction of reversible disulfide based on features from local structural signatures
Source: BMC Genomics. 2017 Apr 4;18:279. doi: 10.1186/s12864-017-3668-8 (PMC5379614; doi:10.1186/s12864-017-3668-8)
Supplement: Supplementary file 3 — The detailed information for RevSS_PDB (XLS). (XLSX 36 kb) [file 12864_2017_3668_MOESM3_ESM.xlsx]

## Sheet: Table S2 RevSS_PDB
Table S2 Detailed information for RevSS_PDB
PDB_ID	Chain1	Cysteine1	Chain2	Cysteine2	Disulfide type
1O30	A	136	A	201	Reversible
1O30	A	128	A	232	Reversible
2BDA	A	191	A	220	Reversible
2BDA	A	168	A	182	Reversible
2BDA	A	42	A	58	Reversible
1SQO	A	46	A	122	Reversible
1TA6	A	1	A	122	Reversible
2ZSV	A	101	A	164	Reversible
2ZSV	A	203	A	259	Reversible
1HTV	I	907	J	1007	Reversible
3T93	B	63	B	140	Reversible
1WDD	A	247	E	247	Reversible
1GK8	A	449	A	459	Reversible
3ECU	A	57	A	146	Reversible
1RF2	D	9	D	86	Reversible
1Y53	X	4	X	81	Reversible
2UYW	A	6	A	82	Reversible
1CSB	A	26	B	71	Reversible
1MHW	A	156	C	209	Reversible
3WL2	A	6	A	127	Reversible
1QSW	B	6	B	128	Reversible
1QSW	B	30	B	116	Reversible
2IFQ	C	32	C	35	Reversible
3M9K	A	62	B	62	Reversible
2XBI	A	34	A	37	Reversible
2VM2	B	40	B	43	Reversible
4POM	B	73	D	62	Reversible
4K7L	B	40	B	95	Reversible
1IVD	A	183	A	232	Reversible
2HAI	A	303	A	311	Reversible
1YVX	A	316	A	366	Reversible
1Z3W	A	250	A	327	Reversible
4KZN	A	51	A	60	Reversible
3QTK	A	53	D	44	Reversible
4U9H	L	84	L	549	Reversible
3AYX	C	79	C	593	Reversible
3AYY	A	76	A	590	Reversible
4UPE	Q	72	Q	543	Reversible
1YLD	B	14	B	38	Reversible
1UT1	A	51	E	19	Reversible
3WC5	A	152	A	166	Reversible
2YEU	A	6	B	6	Reversible
3KII	A	317	A	343	Reversible
4POS	B	107	H	107	Reversible
1E6X	M	6	M	438	Reversible
3INJ	B	301	B	303	Reversible
2Z2Z	A	132	A	147	Reversible
3B1D	B	384	B	385	Reversible
4DKP	A	119	A	205	Reversible
3ZGO	A	81	A	164	Reversible
1J8F	C	200	C	224	Reversible
2H59	A	124	A	148	Reversible
2H59	A	148	A	151	Reversible
4C3T	A	47	A	202	Reversible
2HMZ	C	9	D	9	Reversible
1ZK7	A	464	A	465	Reversible
1GER	A	42	A	47	Reversible
2X8G	A	28	A	31	Reversible
1GRA	A	58	A	63	Reversible
4AU0	A	368	A	415	Reversible
4AU0	A	176	A	235	Reversible
1U79	A	5	A	17	Reversible
3AXX	B	106	B	159	Reversible
3GMP	A	104	A	168	Reversible
4J4B	A	206	B	206	Reversible
3EHW	Z	78	Z	134	Reversible
3BBF	B	145	D	145	Reversible
2X76	A	171	A	184	Reversible
2X76	A	36	A	85	Reversible
2QMJ	A	26	A	44	Reversible
3L4W	A	458	A	483	Reversible
1DNU	C	440	C	497	Reversible
1DNU	D	119	D	143	Reversible
3FU8	A	4	A	12	Reversible
3GH5	A	372	A	427	Reversible
4R84	B	60	B	89	Reversible
1K7H	A	115	A	180	Reversible
1GTT	B	48	C	48	Reversible
4MJQ	A	260	A	333	Reversible
4MRW	B	498	B	502	Reversible
2JKO	A	456	A	459	Reversible
5BVW	A	691	A	698	Reversible
2E6F	A	1	B	1	Reversible
3HLH	A	78	A	306	Reversible
2Q0K	B	133	B	136	Reversible
4N2Y	A	117	A	158	Reversible
4I31	A	97	A	145	Reversible
1X23	A	21	A	107	Reversible
1UJK	A	77	B	77	Reversible
4MZC	A	29	A	32	Reversible
4I2T	A	25	A	28	Reversible
2HZF	A	23	A	26	Reversible
4IPY	A	198	A	218	Reversible
3VMZ	A	245	B	245	Reversible
3KU6	A	97	A	139	Reversible
2YP5	A	473	A	477	Reversible
1Y1H	X	336	X	341	Reversible
3WE7	A	40	A	48	Reversible
3TGL	A	235	A	244	Reversible
3TGL	A	40	A	43	Reversible
3TGL	A	29	A	268	Reversible
3FY7	A	22	A	25	Reversible
1JC1	A	147	A	204	Reversible
4EDI	A	127	A	200	Reversible
4EK0	A	159	A	164	Reversible
3UIE	B	119	C	86	Reversible
2VL2	C	47	C	151	Reversible
1QK8	A	40	A	43	Reversible
4N23	B	315	B	323	Reversible
2C42	B	1195	B	1212	Reversible
2EAD	A	609	A	633	Reversible
1T7L	A	620	A	704	Reversible
3O0O	B	134	B	333	Reversible
5BXT	A	187	A	189	Reversible
1FFQ	A	115	A	120	Reversible
4MZ7	A	341	A	350	Reversible
1MO9	A	82	A	87	Reversible
4PVK	A	281	A	302	Reversible
2OYK	A	270	A	302	Reversible
1CQ1	B	338	B	345	Reversible
4I6Y	A	296	B	796	Reversible
4GL4	A	370	A	373	Reversible
1PJ0	A	268	A	272	Reversible
2GWK	A	374	B	374	Reversible
2HHF	A	315	A	318	Reversible
3AQI	B	823	B	860	Reversible
4TMV	B	527	B	612	Reversible
3SR3	B	301	B	302	Reversible
4NTE	A	134	A	137	Reversible
4WOV	A	808	A	838	Reversible
2CKS	A	138	A	143	Reversible
2CKS	A	166	A	406	Reversible
3KQS	A	139	B	48	Reversible
3K5K	B	937	B	946	Reversible
3W4S	A	3	A	39	Reversible
4POW	A	63	A	70	Reversible
4WLB	A	455	B	455	Reversible
3ZX4	A	144	B	144	Reversible
3L3X	A	844	A	852	Reversible
2PIT	A	669	A	844	Reversible
1M6K	A	37	A	59	Reversible
3OVR	A	5	A	217	Reversible
4I5Q	A	98	A	101	Reversible
2QAJ	A	130	A	133	Reversible
1Q6L	A	89	B	89	Reversible
4KBS	B	138	B	163	Reversible
4K6X	A	89	A	92	Reversible
4OAK	A	115	B	92	Reversible
3SP4	A	130	B	130	Reversible
3GH9	A	69	A	72	Reversible
4MS7	A	288	A	317	Reversible
1HJZ	A	104	A	147	Reversible
1KT7	A	70	A	174	Reversible
1KT7	A	4	A	160	Reversible
1KT7	A	120	A	129	Reversible
3LQJ	A	1575	B	1575	Reversible
2YG2	A	128	A	157	Reversible
3ME7	A	40	A	44	Reversible
4AG7	A	158	B	158	Reversible
2B5G	A	120	A	122	Reversible
1RJ1	A	8	A	17	Reversible
1ST9	A	73	A	76	Reversible
4Q94	A	100	B	100	Reversible
1FHW	A	342	B	342	Reversible
1QVE	A	57	A	93	Reversible
1QVE	A	129	A	142	Reversible
1VZG	A	13	A	30	Reversible
1VZG	A	10	A	29	Reversible
1REW	A	78	B	78	Reversible
1DNU	B	1	B	14	Reversible
2CU6	A	54	B	54	Reversible
3NSO	A	30	A	68	Reversible
4DQE	A	16	A	38	Reversible
4C18	A	14	B	14	Reversible
1G9B	A	436	A	445	Reversible
1V7V	A	424	A	493	Reversible
1MEH	A	26	A	459	Reversible
4HA3	A	342	A	354	Reversible
5A3T	A	706	A	723	Reversible
5A3T	A	708	A	725	Reversible
1PCM	X	179	X	204	Reversible
1L2Q	A	341	A	428	Reversible
4IXC	A	213	A	220	Reversible
1MXD	A	153	A	154	Reversible
2QRJ	A	205	A	249	Reversible
3G7W	A	372	A	377	Reversible
1FC9	A	260	A	451	Reversible
1SO7	A	88	A	164	Reversible
2EJU	A	171	A	192	Reversible
2GA2	A	228	A	448	Reversible
4R1T	A	150	A	158	Reversible
4I71	A	199	A	304	Reversible
4MYK	A	35	A	242	Reversible
3EDW	X	199	X	210	Reversible
1US4	A	89	A	90	Reversible
2FLU	X	434	X	518	Reversible
4PAH	A	203	A	334	Reversible
2P27	A	93	A	223	Reversible
1EZM	A	270	A	297	Reversible
2CJ0	A	79	A	87	Reversible
1QVJ	A	207	A	347	Reversible
4PFX	A	103	A	104	Reversible
4MXD	A	206	A	224	Reversible
3H47	A	198	A	218	Reversible
1RO2	A	131	A	136	Reversible
1RO2	A	191	A	196	Reversible
3OUI	A	201	A	208	Reversible
4JMO	A	172	A	185	Reversible
2P52	A	173	A	239	Reversible
3HZ8	A	57	A	60	Reversible
4XBB	A	77	A	154	Reversible
2CVB	A	45	A	173	Reversible
1YS0	A	426	A	473	Reversible
4GCR	A	18	A	22	Reversible
2CK1	A	122	A	126	Reversible
3X1W	A	118	A	141	Reversible
3IOS	A	81	A	84	Reversible
2FWE	A	461	A	464	Reversible
2EGT	A	45	A	110	Reversible
4N6N	B	73	B	88	Reversible
1LJU	A	82	A	89	Reversible
1UNR	A	60	A	77	Reversible
2WP3	O	33	O	84	Reversible
1MWP	A	98	A	105	Reversible
1CC7	A	15	A	18	Reversible
1UTG	A	3	A	69	Reversible
3ZVQ	A	30	B	115	Reversible
3ZVQ	A	6	B	127	Reversible
1XDA	E	6	E	11	Reversible
7INS	E	6	E	11	Reversible
2GSN	A	314	A	337	Structural
4MWU	A	423	A	449	Structural
1VCZ	A	18	A	24	Structural
3EJP	A	902	A	987	Structural
2ZX2	A	15	A	94	Structural
3K1W	A	217	A	221	Structural
4EMN	B	291	B	355	Structural
1RYO	A	227	A	241	Structural
2WLQ	A	155	A	165	Structural
1OAU	H	22	H	96	Structural
2Y7Y	E	188	E	189	Structural
2Y7M	A	210	A	239	Structural
3DE3	X	34	X	123	Structural
1SK9	A	192	A	442	Structural
1ZED	A	467	A	474	Structural
2FK1	A	133	A	187	Structural
1QKE	A	17	A	41	Structural
3A5A	A	143	A	148	Structural
1W7C	A	212	A	233	Structural
2Z48	A	207	A	224	Structural
2A5T	B	39	B	59	Structural
4ARS	A	384	A	393	Structural
3B3S	A	223	A	227	Structural
1PU5	A	83	A	109	Structural
4RD2	A	59	A	74	Structural
1J18	A	91	A	99	Structural
4AML	A	78	A	83	Structural
4AWZ	B	208	B	213	Structural
4R74	A	127	A	223	Structural
1K4Q	A	90	A	90	Structural
3K0V	A	457	A	532	Structural
3K0V	A	405	A	684	Structural
3HUP	A	113	A	194	Structural
4M1J	A	67	A	148	Structural
4WP4	A	37	A	41	Structural
2Z4U	A	84	A	105	Structural
2D22	A	406	A	425	Structural
1M6P	A	119	A	153	Structural
1DNU	C	153	D	153	Structural
2WN9	A	127	A	140	Structural
2JHI	F	241	F	254	Structural
1G9H	A	402	A	416	Structural
1UWC	A	227	A	234	Structural
3ZY6	A	249	A	281	Structural
2ZS0	A	121	C	126	Structural
4B4R	A	111	A	116	Structural
2OFM	X	41	X	171	Structural
2WNV	B	154	B	171	Structural
1N28	A	59	A	83	Structural
4PSC	A	55	A	91	Structural
1PU5	A	10	A	154	Structural
2AXE	A	101	A	161	Structural
2W63	A	390	A	442	Structural
4UYW	A	101	A	183	Structural
2H8I	A	43	A	95	Structural
4GLS	E	19	E	61	Structural
4CXP	A	199	A	205	Structural
4UWT	A	238	A	243	Structural
4UYW	A	386	A	449	Structural
3NKP	A	413	A	801	Structural
1SMD	A	378	A	384	Structural
3FU8	A	114	A	540	Structural
4TXE	A	48	A	96	Structural
4HBQ	A	112	A	182	Structural
2WLQ	A	254	A	273	Structural
1F8C	A	175	A	193	Structural
3PFZ	A	173	A	206	Structural
1JE0	A	125	C	125	Structural
1OD8	A	168	A	201	Structural
4Z2V	A	57	A	88	Structural
1T61	F	127	F	223	Structural
2ENG	A	89	A	189	Structural
1B85	A	34	A	120	Structural
3S3Q	A	133	A	199	Structural
1MN2	A	341	A	348	Structural
1ZMH	A	3	A	18	Structural
1DNU	C	115	C	125	Structural
2VLT	A	46	A	49	Structural
4C6K	A	1696	A	1696	Structural
1MN2	A	14	A	289	Structural
4EK0	A	149	A	158	Structural
4ZZT	A	261	A	334	Structural
2AIJ	X	218	X	365	Structural
3S3Q	A	134	A	137	Structural
2Z4U	A	34	A	258	Structural
4AML	A	3	A	18	Structural
3MIF	A	47	A	186	Structural
3OGS	A	266	A	315	Structural
1MS3	A	396	A	410	Structural
1KWW	A	128	A	217	Structural
1G1T	A	127	A	142	Structural
3SXX	D	338	D	364	Structural
1A4V	A	6	A	120	Structural
1SK9	A	241	A	259	Structural
4AML	A	132	A	147	Structural
1L8S	B	27	B	124	Structural
4CD1	A	323	A	328	Structural
3KMC	B	225	B	333	Structural
1QBA	A	56	A	66	Structural
4PJE	A	200	A	256	Structural
1N28	A	26	A	117	Structural
3G83	A	331	A	345	Structural
3NQ9	A	66	A	160	Structural
2FT2	A	56	A	99	Structural
3GKH	A	97	A	238	Structural
2WYC	B	339	B	352	Structural
4DO5	A	187	A	209	Structural
2AM5	A	115	A	145	Structural
2QLY	A	573	A	584	Structural
1V0W	A	423	A	512	Structural
1O6I	A	328	A	331	Structural
1S2P	A	51	A	173	Structural
3P5S	A	92	A	172	Structural
1V0W	A	227	A	246	Structural
1GE5	A	77	A	97	Structural
5AJO	A	496	A	513	Structural
3A22	A	148	A	188	Structural
1G9H	A	20	A	74	Structural
1MC9	A	58	A	75	Structural
1NSC	A	278	A	288	Structural
1ULM	A	59	A	73	Structural
2IID	A	331	A	412	Structural
1BK1	A	92	A	111	Structural
1ULM	A	45	A	60	Structural
1A4V	A	28	A	111	Structural
2RFY	A	138	A	395	Structural
1FO3	A	527	A	556	Structural
2WCJ	A	50	A	108	Structural
2WLQ	A	96	A	269	Structural
3NKP	A	73	A	86	Structural
5AJO	A	539	A	555	Structural
1DYM	A	223	A	228	Structural
3WQW	A	316	A	383	Structural
2ENG	A	156	A	167	Structural
2DUR	A	202	A	239	Structural
3PO1	B	64	B	80	Structural
1F8C	A	318	A	337	Structural
3PFZ	A	19	A	25	Structural
1HN4	B	11	B	77	Structural
1PQ7	A	41	A	57	Structural
4BVD	A	22	A	63	Structural
4CI9	A	212	A	228	Structural
1ULM	A	54	A	66	Structural
4UWT	A	4	A	72	Structural
3PXL	A	117	A	205	Structural
1FK3	A	4	A	52	Structural
4PJE	A	98	A	161	Structural
2BNQ	E	143	E	208	Structural
4CXP	A	74	A	84	Structural
3NHI	A	234	A	245	Structural
3CUH	A	261	A	267	Structural
4PVK	A	14	A	71	Structural
1M9Z	A	98	A	113	Structural
3G8F	A	84	A	96	Structural
1X6Y	A	129	A	142	Structural
2Z48	A	415	A	429	Structural
4UWT	A	138	A	397	Structural
1T61	C	64	C	70	Structural
2FHB	A	503	A	518	Structural
3NSS	A	318	A	336	Structural
3K0V	A	573	A	587	Structural
1ULM	A	36	A	40	Structural
4R1B	A	217	A	247	Structural
1KUG	A	119	A	198	Structural
2FHB	A	643	A	644	Structural
3K0V	A	481	A	675	Structural
2XJQ	A	29	A	175	Structural
2BOG	X	232	X	267	Structural
2J8B	A	45	A	63	Structural
4K5Q	A	293	A	311	Structural
2APX	A	23	A	92	Structural
4DYG	A	23	A	85	Structural
1PB7	A	28	A	62	Structural
2FT7	A	3	A	26	Structural
1OLR	A	6	A	35	Structural
3AHS	A	55	A	96	Structural
4IBL	L	55	L	70	Structural
3I9L	A	51	A	131	Structural
1QKE	A	3	A	24	Structural
3G83	A	261	A	353	Structural
3G08	A	208	A	263	Structural
4MPX	A	59	A	75	Structural
2GCH	G	191	G	220	Structural
1YXL	A	44	A	100	Structural
3DXL	A	232	A	250	Structural
3WON	A	70	A	87	Structural
1Q9E	B	6	B	103	Structural
1QI3	A	140	A	150	Structural
1QNS	A	284	A	334	Structural
1XZE	A	31	A	109	Structural
4BLK	A	4	A	16	Structural
3SAN	A	183	A	230	Structural
1GQB	A	91	A	127	Structural
1KQZ	A	20	A	67	Structural
4MHZ	A	96	A	109	Structural
2HOX	A	44	A	57	Structural
4IPM	A	259	A	264	Structural
3EBX	A	43	A	54	Structural
1QNS	A	26	A	29	Structural
1PB7	A	44	A	63	Structural
3QME	A	105	A	127	Structural
2Z48	A	62	A	78	Structural
2B8X	A	46	A	99	Structural
4MHZ	A	120	A	218	Structural
3NYH	A	456	A	513	Structural
1QI3	A	216	A	251	Structural
3V52	H	22	H	96	Structural
2BLF	A	243	A	245	Structural
3SAN	A	92	A	417	Structural
3NKP	A	148	A	194	Structural
4COV	A	78	A	119	Structural
1WVM	A	277	A	298	Structural
1QFT	A	119	A	148	Structural
4W4O	A	367	A	425	Structural
3HY7	A	388	A	471	Structural
2HOX	A	41	A	50	Structural
2CG7	A	136	A	148	Structural
1ZEB	A	121	A	183	Structural
2Z48	A	298	A	380	Structural
3FU8	A	298	A	332	Structural
4TX6	A	208	A	237	Structural
1E6X	M	206	M	214	Structural
2Y5F	L	111	L	124	Structural
4Y11	I	5	I	55	Structural
4IBL	L	72	L	81	Structural
4CQK	A	24	A	43	Structural
3GUP	A	21	A	142	Structural
4CI9	A	213	A	218	Structural
1NSC	A	423	A	446	Structural
2BW8	A	6	A	33	Structural
3OEK	A	229	A	284	Structural
4FUB	A	31	A	47	Structural
1GSK	A	229	A	322	Structural
4ADI	A	8	A	13	Structural
3V2L	A	44	A	100	Structural
1WMY	A	3	A	14	Structural
2VTV	A	246	A	255	Structural
1ND1	A	117	A	197	Structural
3NKP	A	770	A	780	Structural
4NDT	A	2	A	68	Structural
2JHI	F	82	F	110	Structural
1RYO	A	118	A	194	Structural
2AD6	A	103	A	104	Structural
4WA4	A	90	A	417	Structural
4DO5	A	38	A	80	Structural
4Q7N	A	5	A	30	Structural
4L7G	A	155	A	359	Structural
5AJO	A	126	A	354	Structural
1KX9	A	29	A	36	Structural
3NYH	A	133	A	157	Structural
4MWU	A	177	A	195	Structural
1ULM	A	4	A	19	Structural
1PFZ	A	47	A	52	Structural
2GUY	A	440	A	475	Structural
4B4R	A	63	A	83	Structural
3A54	A	137	A	146	Structural
1K7C	A	88	A	96	Structural
1RYO	A	171	A	177	Structural
1EZM	A	30	A	58	Structural
5AJO	A	345	A	423	Structural
4AWZ	B	256	B	290	Structural
1ARY	A	257	A	322	Structural
2HOX	A	20	A	39	Structural
4GGZ	A	44	A	69	Structural
1PQ7	A	165	A	180	Structural
3MAN	A	74	A	81	Structural
2W13	A	159	A	164	Structural
1SL4	A	256	A	267	Structural
1OAU	L	22	L	90	Structural
4IBL	H	122	L	135	Structural
4CQK	A	14	A	34	Structural
2RFY	A	49	A	69	Structural
3WPY	A	312	A	368	Structural
3ZXX	A	156	A	158	Structural
1NPZ	A	158	A	206	Structural
1WVM	A	260	A	269	Structural
3CUH	A	167	A	199	Structural
1QBA	A	505	A	578	Structural
4R1B	A	337	A	409	Structural
1WVM	A	389	A	432	Structural
1UWC	A	91	A	94	Structural
4L4V	D	22	D	88	Structural
3P7G	A	295	A	311	Structural
2BVW	A	181	A	240	Structural
1SMD	A	70	A	115	Structural
2XR5	A	284	A	377	Structural
1PAM	A	43	A	50	Structural
1EYL	A	138	A	147	Structural
3A87	A	134	A	201	Structural
1B85	A	14	A	285	Structural
3WQW	A	206	A	260	Structural
3QGJ	A	102	A	112	Structural
4DO5	A	42	A	49	Structural
2W63	A	419	A	424	Structural
1CNR	A	16	A	26	Structural
2ZS0	C	4	C	135	Structural
4CQK	B	3	B	47	Structural
3GSY	A	30	A	89	Structural
4R19	A	149	A	302	Structural
1PB8	A	236	A	290	Structural
2AIB	A	3	A	71	Structural
1YXL	A	61	A	86	Structural
2ENG	A	16	A	86	Structural
2ZS0	D	3	D	133	Structural
2RFY	A	59	A	65	Structural
2A3Y	A	36	A	95	Structural
4V2L	A	73	B	73	Structural
1M9Z	A	38	A	44	Structural
3VVE	A	97	A	235	Structural
4BRF	A	330	A	351	Structural
2AGL	D	90	D	138	Structural
4ADI	A	59	A	71	Structural
1JVK	B	139	B	198	Structural
2HOX	A	368	A	376	Structural
3U00	A	30	A	75	Structural
3WL2	A	76	A	94	Structural
1Q35	A	134	A	190	Structural
2D22	A	365	A	382	Structural
1RO2	A	185	A	206	Structural
3BD2	A	26	A	29	Structural
3FM1	A	3	A	15	Structural
3CYZ	B	47	B	98	Structural
3NKP	A	79	A	85	Structural
1OA9	A	11	A	134	Structural
3I9L	A	112	A	125	Structural
2DYR	H	39	H	53	Structural
2W63	A	247	A	278	Structural
3ZFT	A	69	A	168	Structural
3ARV	A	196	A	217	Structural
3SAN	A	421	A	447	Structural
3F5E	A	220	A	236	Structural
4IBL	L	17	L	22	Structural
3GKH	A	177	A	184	Structural
3VCA	A	202	A	205	Structural
2H8I	A	28	A	44	Structural
1JAK	A	263	A	282	Structural
2B8X	A	24	A	65	Structural
3R62	A	1167	A	1218	Structural
1RUK	H	22	H	92	Structural
1ALK	A	286	A	336	Structural
3WDT	A	250	A	270	Structural
2DC9	A	100	A	132	Structural
1TK3	A	328	A	339	Structural
3HU7	A	22	A	63	Structural
4R74	A	8	A	15	Structural
4ADI	A	49	A	287	Structural
4AML	A	121	A	126	Structural
4K6H	A	216	A	258	Structural
4GLS	E	54	E	97	Structural
4IPM	A	197	A	230	Structural
4BPV	A	281	A	329	Structural
3QQT	A	53	A	64	Structural
1XQW	A	5	A	22	Structural
4OXB	A	55	A	111	Structural
1NSC	A	121	A	126	Structural
4AML	A	17	A	31	Structural
1DNU	C	221	C	232	Structural
2J8B	A	19	A	39	Structural
3S3Z	A	58	A	73	Structural
3TK0	A	171	A	188	Structural
1ENM	A	35	A	39	Structural
2AD6	A	144	A	167	Structural
4HBQ	A	29	A	76	Structural
3ZY6	A	35	A	37	Structural
3HD3	A	155	A	203	Structural
4JZW	A	54	A	74	Structural
1ENM	A	12	A	24	Structural
1GQB	A	52	A	59	Structural
3EJP	A	275	A	282	Structural
1FAZ	A	45	A	61	Structural
2J8B	A	6	A	13	Structural
2DC9	A	14	A	43	Structural
4GLS	E	50	E	95	Structural
1KUI	A	162	A	165	Structural
3W37	A	599	A	610	Structural
1BJ7	A	63	A	154	Structural
1MC9	A	16	A	35	Structural
2BVW	A	372	A	419	Structural
4C4D	A	176	A	209	Structural
1NSC	A	276	A	290	Structural
1CNR	A	4	A	32	Structural
1K5C	A	175	A	191	Structural
4DYG	A	97	A	105	Structural
1D7D	A	121	A	124	Structural
1ULM	A	13	A	25	Structural
3CU9	A	221	A	222	Structural
1LCT	A	231	A	245	Structural
4ZZT	A	138	A	402	Structural
1GNV	A	3	A	206	Structural
3GKH	A	100	A	160	Structural
3WL6	A	99	A	111	Structural
1VCZ	A	25	A	81	Structural
1T61	C	19	C	108	Structural
4JZW	A	218	A	247	Structural
2JCQ	A	57	A	123	Structural
3CYZ	B	20	B	51	Structural
3CYZ	B	89	B	107	Structural
4IPM	A	78	A	84	Structural
4WKE	A	322	A	327	Structural
2Z48	A	367	A	406	Structural
1B1E	A	57	A	107	Structural
4DEN	A	97	A	111	Structural
3ZY6	A	266	A	353	Structural
1PFZ	A	249	A	285	Structural
3NKO	A	566	A	662	Structural
4OXB	A	23	A	83	Structural
2FY7	A	243	A	262	Structural
1YI9	A	114	A	131	Structural
4BVD	A	1	A	80	Structural
1TK3	A	454	A	472	Structural
2FK1	A	144	A	174	Structural
2DC9	A	108	A	119	Structural
3NHI	A	160	A	193	Structural
4RD2	A	62	A	77	Structural
2RFY	A	261	A	329	Structural
3PXL	A	85	A	488	Structural
1H5E	A	44	A	49	Structural
1ME3	A	56	A	95	Structural
4MPX	A	188	A	211	Structural
3ZFU	A	112	A	134	Structural
3RN0	C	78	C	109	Structural
4JZF	H	22	H	27	Structural
3NKP	A	366	A	468	Structural
4JZW	A	228	A	239	Structural
3G8F	A	29	A	45	Structural
3DZI	A	119	A	201	Structural
3PDF	A	267	A	307	Structural
3QVR	A	164	A	206	Structural
1EA5	A	67	A	94	Structural
2CJ6	A	76	A	117	Structural
2Z48	A	119	A	136	Structural
4BRG	A	39	A	44	Structural
2EXB	A	217	A	234	Structural
1RUK	L	134	L	194	Structural
3ZUO	A	118	A	147	Structural
4C4D	A	172	A	210	Structural
1SQO	A	147	A	217	Structural
3KW1	A	73	B	73	Structural
2AIB	A	27	A	56	Structural
1H84	B	457	B	463	Structural
2XJQ	A	87	A	113	Structural
2AGI	X	22	X	157	Structural
2DC9	A	63	A	67	Structural
1ME3	A	22	A	63	Structural
5A2R	A	336	A	354	Structural
3QGJ	A	18	A	38	Structural
3U2M	A	95	A	204	Structural
3K0V	A	348	A	380	Structural
1SMD	A	28	A	86	Structural
3QGJ	A	138	A	171	Structural
