# Supplementary material for: Prediction of reversible disulfide based on features from local structural signatures
Source: BMC Genomics. 2017 Apr 4;18:279. doi: 10.1186/s12864-017-3668-8 (PMC5379614; doi:10.1186/s12864-017-3668-8)
Supplement: Supplementary file 5 — The detailed information for RevSS_RedoxDB (XLS). (XLSX 129 kb) [file 12864_2017_3668_MOESM5_ESM.xlsx]

## Sheet: Table S3 RevSS_RedoxDB
Table S3 Detailed information for RevSS_PDB
PDB_ID	Chain1	Cysteine1	Chain2	Cysteine2	Disulfide type
132L	A	6	A	127	Reversible
1ABA	A	14	A	17	Reversible
1CEW	I	71	I	81	Reversible
1CEW	I	95	I	115	Reversible
1CRU	A	338	A	345	Reversible
1CWR	A	426	A	473	Reversible
1E9N	A	138	B	138	Reversible
1EEJ	A	98	A	101	Reversible
1ERU	A	32	A	35	Reversible
1F5M	A	91	A	125	Reversible
1FSI	A	104	A	110	Reversible
1FVK	A	30	A	33	Reversible
1I6A	A	199	A	208	Reversible
1JJH	B	340	C	340	Reversible
1L1L	A	119	A	419	Reversible
1MO9	A	82	A	87	Reversible
1PR9	A	138	A	150	Reversible
1RK4	A	24	A	59	Reversible
1RXD	A	48	A	103	Reversible
1SEN	A	66	A	69	Reversible
1U19	A	110	A	187	Reversible
1Y1H	X	336	X	341	Reversible
1ZKQ	A	86	A	91	Reversible
1ZYN	A	129	A	132	Reversible
1ZZD	A	218	A	443	Reversible
2BJO	A	55	A	119	Reversible
2BXR	A	321	A	323	Reversible
2C6Q	F	68	F	95	Reversible
2COI	A	335	A	338	Reversible
2F51	A	35	A	38	Reversible
2FWE	A	461	A	464	Reversible
2HZF	A	23	A	26	Reversible
2IDR	A	113	A	151	Reversible
2ISI	A	93	A	208	Reversible
2OAN	B	374	D	374	Reversible
2PFB	A	127	B	22	Reversible
2PFB	A	22	B	127	Reversible
2Q3Z	A	370	A	371	Reversible
2QRJ	A	205	A	249	Reversible
2WYT	A	57	A	146	Reversible
2ZXT	A	396	A	398	Reversible
3CB9	A	147	A	204	Reversible
3HVS	A	61	A	95	Reversible
3INJ	B	301	B	303	Reversible
3KCG	I	247	I	430	Reversible
3M31	A	100	A	105	Reversible
3M31	A	352	A	355	Reversible
3OZD	A	145	A	211	Reversible
3PVN	A	36	A	97	Reversible
3TJG	A	124	B	245	Reversible
153L	A	18	A	29	Structural
153L	A	4	A	60	Structural
1A21	A	184	A	207	Structural
1A21	A	47	A	55	Structural
1A75	A	11	A	33	Structural
1A99	A	175	A	239	Structural
1AC5	A	251	A	271	Structural
1AC5	A	293	A	308	Structural
1AC5	A	79	A	345	Structural
1AGQ	A	42	A	103	Structural
1AGQ	A	69	A	132	Structural
1AGQ	A	73	A	134	Structural
1AIR	A	329	A	352	Structural
1AIR	A	72	A	155	Structural
1AJO	A	120	A	149	Structural
1AK0	A	72	A	217	Structural
1AK0	A	80	A	85	Structural
1ALU	A	44	A	50	Structural
1ALU	A	73	A	83	Structural
1AOC	A	10	A	95	Structural
1AOC	A	127	A	170	Structural
1AOC	A	134	A	172	Structural
1AOC	A	60	A	161	Structural
1AOC	A	65	A	121	Structural
1AOC	A	75	A	168	Structural
1AOC	A	88	A	140	Structural
1AOC	A	8	A	167	Structural
1AOL	A	121	A	141	Structural
1AOL	A	133	A	146	Structural
1AOL	A	178	A	184	Structural
1AOL	A	46	A	98	Structural
1AOL	A	72	A	87	Structural
1AOL	A	73	A	83	Structural
1APY	A	140	A	156	Structural
1APY	A	41	A	46	Structural
1AQZ	A	5	A	147	Structural
1AQZ	A	75	A	131	Structural
1ARB	A	12	A	80	Structural
1ARB	A	36	A	58	Structural
1ARB	A	6	A	216	Structural
1AUK	A	156	A	172	Structural
1AUK	A	161	A	168	Structural
1AUK	A	300	A	414	Structural
1AUK	A	488	A	500	Structural
1AUK	A	489	A	502	Structural
1AUK	A	493	A	499	Structural
1AX8	A	96	A	146	Structural
1AXK	A	3	A	371	Structural
1B0P	A	1195	A	1212	Structural
1B2P	A	40	A	63	Structural
1B4B	A	123	A	128	Structural
1B5L	A	1	A	99	Structural
1B6U	A	128	A	177	Structural
1B6U	A	28	A	79	Structural
1B7G	O	123	O	149	Structural
1B98	A	17	A	90	Structural
1B98	A	61	A	119	Structural
1B98	A	78	A	121	Structural
1BCG	A	16	A	42	Structural
1BCG	A	27	A	47	Structural
1BCG	A	31	A	49	Structural
1BCG	A	43	A	69	Structural
1BCP	A	41	A	201	Structural
1BF2	A	384	A	396	Structural
1BF2	A	520	A	590	Structural
1BF2	A	712	A	740	Structural
1BG8	A	18	A	66	Structural
1BGD	A	37	A	43	Structural
1BGD	A	65	A	75	Structural
1BHE	A	15	A	36	Structural
1BHE	A	89	A	99	Structural
1BIK	A	107	A	128	Structural
1BIK	A	26	A	76	Structural
1BIK	A	35	A	59	Structural
1BIK	A	51	A	72	Structural
1BIK	A	82	A	132	Structural
1BIK	A	91	A	115	Structural
1BN5	A	228	A	448	Structural
1BOQ	A	101	A	111	Structural
1BOQ	A	137	A	170	Structural
1BOQ	A	17	A	37	Structural
1BP1	A	135	A	175	Structural
1BQC	A	74	A	81	Structural
1BR9	A	128	A	175	Structural
1BR9	A	133	A	138	Structural
1BR9	A	13	A	126	Structural
1BR9	A	146	A	167	Structural
1BR9	A	1	A	72	Structural
1BR9	A	3	A	101	Structural
1BS9	A	101	A	161	Structural
1BS9	A	147	A	179	Structural
1BS9	A	171	A	178	Structural
1BS9	A	2	A	79	Structural
1BS9	A	46	A	52	Structural
1BSI	A	141	A	160	Structural
1BSI	A	28	A	86	Structural
1BSI	A	378	A	384	Structural
1BSI	A	450	A	462	Structural
1BSI	A	70	A	115	Structural
1BT1	A	11	A	28	Structural
1BT1	A	27	A	89	Structural
1BWZ	A	73	A	217	Structural
1BX7	A	11	A	22	Structural
1BX7	A	24	A	44	Structural
1BX7	A	29	A	48	Structural
1BX7	A	33	A	50	Structural
1BX7	A	6	A	17	Structural
1BXM	A	27	A	56	Structural
1BXM	A	3	A	71	Structural
1BXM	A	51	A	95	Structural
1BY2	A	31	A	95	Structural
1BY2	A	44	A	105	Structural
1BY2	A	75	A	85	Structural
1BYF	A	21	A	119	Structural
1BYF	A	96	A	111	Structural
1C7K	A	99	A	112	Structural
1C7S	A	400	A	408	Structural
1C7S	A	505	A	578	Structural
1C7S	A	56	A	66	Structural
1C8D	A	490	A	494	Structural
1CC3	A	3	A	26	Structural
1CC5	A	69	A	72	Structural
1CC7	A	15	A	18	Structural
1CCD	A	3	A	69	Structural
1CDG	A	43	A	50	Structural
1CEF	A	291	A	344	Structural
1CEX	A	171	A	178	Structural
1CEX	A	31	A	109	Structural
1CFB	A	625	A	706	Structural
1CID	A	119	A	161	Structural
1CK1	A	93	A	110	Structural
1CK7	A	291	A	317	Structural
1CK7	A	305	A	332	Structural
1CK7	A	349	A	375	Structural
1CK7	A	363	A	390	Structural
1CK7	A	469	A	660	Structural
1CK7	A	60	A	65	Structural
1CN4	A	28	A	38	Structural
1CN4	A	67	A	83	Structural
1CPO	A	79	A	87	Structural
1CQ3	A	132	A	171	Structural
1CQ3	A	38	A	223	Structural
1CQ3	A	79	A	124	Structural
1CQ3	A	8	A	185	Structural
1CSG	A	54	A	96	Structural
1CSG	A	88	A	121	Structural
1CWV	A	907	A	982	Structural
1CZF	A	203	A	219	Structural
1CZF	A	30	A	45	Structural
1CZF	A	329	A	334	Structural
1CZF	A	353	A	362	Structural
1D0D	A	15	A	39	Structural
1D0D	A	33	A	55	Structural
1D0D	A	5	A	59	Structural
1D0S	A	160	A	256	Structural
1D2T	A	132	A	186	Structural
1D7C	A	121	A	124	Structural
1D9Q	A	153	A	173	Structural
1DDT	A	186	A	201	Structural
1DDT	A	461	A	471	Structural
1DEO	A	214	A	232	Structural
1DEO	A	88	A	96	Structural
1DJ7	A	57	A	87	Structural
1DL5	A	113	A	132	Structural
1DL5	A	293	A	315	Structural
1DMT	A	142	A	410	Structural
1DMT	A	233	A	241	Structural
1DMT	A	56	A	61	Structural
1DMT	A	620	A	746	Structural
1DMT	A	79	A	734	Structural
1DMT	A	87	A	694	Structural
1DNK	A	173	A	209	Structural
1DOK	A	11	A	36	Structural
1DOK	A	12	A	52	Structural
1DQG	A	16	A	30	Structural
1DQG	A	55	A	72	Structural
1DQG	A	83	A	130	Structural
1DT6	A	60	A	60	Structural
1DW0	A	89	A	97	Structural
1DY0	A	164	A	304	Structural
1DY0	A	266	A	296	Structural
1DYK	A	2747	A	3017	Structural
1DYK	A	2905	A	2930	Structural
1DYK	A	3083	A	3115	Structural
1DYP	A	98	A	268	Structural
1E4E	A	52	A	64	Structural
1E8T	A	172	A	196	Structural
1E8T	A	186	A	247	Structural
1E8T	A	238	A	251	Structural
1E8T	A	344	A	461	Structural
1E8T	A	455	A	465	Structural
1E8T	A	531	A	542	Structural
1EB6	A	117	A	177	Structural
1EB6	A	117	A	177	Structural
1EB6	A	6	A	78	Structural
1EB6	A	85	A	103	Structural
1ECY	A	50	A	87	Structural
1EE6	A	67	A	71	Structural
1EER	A	29	A	33	Structural
1EER	A	7	A	161	Structural
1EH9	A	298	A	298	Structural
1EH9	A	367	A	491	Structural
1EPA	A	60	A	154	Structural
1EQF	A	1364	A	1619	Structural
1ESC	A	117	A	141	Structural
1ESC	A	197	A	255	Structural
1ESC	A	34	A	64	Structural
1ETE	A	44	A	127	Structural
1ETE	A	4	A	85	Structural
1ETE	A	93	A	132	Structural
1EUT	A	351	A	405	Structural
1EVS	A	49	A	167	Structural
1EVS	A	6	A	127	Structural
1EW2	A	121	A	183	Structural
1EW2	A	467	A	474	Structural
1EX2	A	74	A	79	Structural
1EXT	A	117	A	129	Structural
1EXT	A	120	A	137	Structural
1EXT	A	139	A	150	Structural
1EXT	A	153	A	166	Structural
1EXT	A	156	A	162	Structural
1EXT	A	15	A	29	Structural
1EXT	A	30	A	43	Structural
1EXT	A	33	A	52	Structural
1EXT	A	55	A	70	Structural
1EXT	A	73	A	88	Structural
1EXT	A	76	A	96	Structural
1EXT	A	98	A	114	Structural
1EZG	A	16	A	22	Structural
1EZG	A	28	A	34	Structural
1EZG	A	3	A	12	Structural
1EZG	A	40	A	46	Structural
1EZG	A	52	A	58	Structural
1EZG	A	64	A	70	Structural
1EZG	A	76	A	82	Structural
1EZG	A	9	A	19	Structural
1EZK	A	40	A	43	Structural
1F02	I	860	I	937	Structural
1F2L	A	12	A	50	Structural
1F2L	A	8	A	34	Structural
1F32	A	13	A	66	Structural
1F32	A	48	A	59	Structural
1F32	A	79	A	146	Structural
1F3H	A	57	A	60	Structural
1F6F	A	192	A	197	Structural
1F6F	A	60	A	175	Structural
1F6F	A	7	A	14	Structural
1F8R	A	10	A	173	Structural
1F8R	A	331	A	412	Structural
1F94	A	17	A	39	Structural
1F94	A	3	A	24	Structural
1F94	A	43	A	55	Structural
1F94	A	56	A	61	Structural
1F94	A	6	A	11	Structural
1F97	A	152	A	212	Structural
1F97	A	49	A	108	Structural
1F9P	A	25	A	51	Structural
1F9P	A	27	A	67	Structural
1FAO	A	227	A	240	Structural
1FAZ	A	45	A	61	Structural
1FAZ	A	96	A	107	Structural
1FC7	A	260	A	451	Structural
1FCD	A	161	A	337	Structural
1FGX	A	134	A	176	Structural
1FGX	A	247	A	266	Structural
1FHL	A	253	A	311	Structural
1FI2	A	10	A	26	Structural
1FIB	A	153	A	182	Structural
1FIB	A	326	A	339	Structural
1FJR	A	126	A	185	Structural
1FJR	A	5	A	59	Structural
1FJR	A	61	A	66	Structural
1FJR	A	70	A	164	Structural
1FJR	A	71	A	82	Structural
1FK0	A	14	A	29	Structural
1FK0	A	30	A	75	Structural
1FK0	A	4	A	52	Structural
1FK0	A	50	A	89	Structural
1FL7	A	10	A	60	Structural
1FL7	A	28	A	82	Structural
1FL7	A	32	A	84	Structural
1FL7	A	59	A	87	Structural
1FL7	A	7	A	31	Structural
1FO9	A	115	A	145	Structural
1FO9	A	239	A	305	Structural
1FSU	A	117	A	521	Structural
1FSU	A	121	A	155	Structural
1FSU	A	181	A	192	Structural
1FSU	A	405	A	447	Structural
1FUX	A	25	A	108	Structural
1FWY	A	307	A	324	Structural
1FX5	A	115	A	150	Structural
1FXD	A	18	A	42	Structural
1FYV	A	667	A	686	Structural
1FZV	A	35	A	77	Structural
1FZV	A	66	A	111	Structural
1FZV	A	70	A	113	Structural
1G6I	A	340	A	385	Structural
1G6I	A	468	A	471	Structural
1G8Q	A	156	A	190	Structural
1G8Q	A	157	A	175	Structural
1G8T	A	201	A	243	Structural
1G8T	A	9	A	13	Structural
1GA1	A	137	A	176	Structural
1GAK	A	60	A	134	Structural
1GAX	A	417	A	441	Structural
1GCY	A	140	A	150	Structural
1GCY	A	216	A	251	Structural
1GH7	A	11	A	21	Structural
1GH7	A	226	A	236	Structural
1GH7	A	271	A	288	Structural
1GH7	A	51	A	72	Structural
1GH7	A	62	A	67	Structural
1GKU	B	35	B	650	Structural
1GP7	A	11	A	77	Structural
1GP7	A	27	A	124	Structural
1GP7	A	29	A	45	Structural
1GP7	A	44	A	105	Structural
1GP7	A	51	A	98	Structural
1GP7	A	61	A	91	Structural
1GP7	A	84	A	96	Structural
1GPE	A	168	A	210	Structural
1GSK	A	229	A	322	Structural
1GSM	A	112	A	182	Structural
1GSM	A	25	A	72	Structural
1GSM	A	29	A	76	Structural
1GTP	A	110	A	181	Structural
1GTS	A	48	A	310	Structural
1GU2	A	96	A	104	Structural
1GU3	A	33	A	140	Structural
1GXY	A	121	A	173	Structural
1GXY	A	21	A	223	Structural
1GYH	A	241	A	242	Structural
1GZR	B	18	B	61	Structural
1GZR	B	47	B	52	Structural
1GZR	B	6	B	48	Structural
1H0B	A	66	A	71	Structural
1H0B	A	6	A	33	Structural
1H0H	A	817	A	844	Structural
1H12	A	324	A	339	Structural
1H1N	A	212	A	249	Structural
1H34	A	18	A	72	Structural
1H34	A	19	A	34	Structural
1H34	A	22	A	68	Structural
1H34	A	24	A	32	Structural
1H34	A	42	A	49	Structural
1H34	A	46	A	61	Structural
1H34	A	51	A	59	Structural
1H4P	A	317	A	443	Structural
1H4P	A	342	A	372	Structural
1H75	A	11	A	14	Structural
1H7L	A	155	A	243	Structural
1H8U	A	20	A	115	Structural
1H8U	A	92	A	107	Structural
1HC9	A	16	A	44	Structural
1HC9	A	29	A	33	Structural
1HC9	A	3	A	23	Structural
1HC9	A	48	A	59	Structural
1HC9	A	48	A	59	Structural
1HC9	A	60	A	65	Structural
1HE7	A	300	A	345	Structural
1HIJ	A	24	A	65	Structural
1HIJ	A	3	A	127	Structural
1HIJ	A	46	A	99	Structural
1HKF	A	22	A	91	Structural
1HKF	A	37	A	45	Structural
1HLZ	A	37	A	43	Structural
1HNF	A	115	A	179	Structural
1HNF	A	122	A	162	Structural
1HO3	A	77	A	105	Structural
1HOE	A	11	A	27	Structural
1HOE	A	45	A	73	Structural
1HPT	A	16	A	35	Structural
1HPT	A	24	A	56	Structural
1HPT	A	9	A	38	Structural
1HQD	A	190	A	270	Structural
1HYP	A	14	A	28	Structural
1HYP	A	29	A	67	Structural
1HYP	A	45	A	77	Structural
1HYP	A	8	A	43	Structural
1HZH	H	142	H	208	Structural
1HZH	H	22	H	92	Structural
1HZH	H	274	H	340	Structural
1HZH	H	390	H	456	Structural
1I1J	A	12	A	17	Structural
1I1J	A	35	A	106	Structural
1I1R	A	112	A	122	Structural
1I1R	A	150	A	160	Structural
1I1R	A	26	A	81	Structural
1I1R	A	6	A	32	Structural
1I4U	A	117	A	150	Structural
1I4U	A	12	A	121	Structural
1I4U	A	51	A	173	Structural
1I5P	A	362	A	406	Structural
1I8L	A	128	A	182	Structural
1I8L	A	16	A	82	Structural
1I8N	A	46	A	124	Structural
1I8N	A	71	A	96	Structural
1I8N	A	75	A	84	Structural
1IDJ	A	302	A	310	Structural
1IDJ	A	63	A	82	Structural
1IDJ	A	72	A	206	Structural
1IHN	A	15	A	97	Structural
1IJX	A	11	A	57	Structural
1IJX	A	3	A	64	Structural
1IJX	A	48	A	87	Structural
1IJX	A	76	A	115	Structural
1IJX	A	80	A	104	Structural
1IJY	A	16	A	62	Structural
1IJY	A	53	A	91	Structural
1IJY	A	80	A	121	Structural
1IJY	A	84	A	108	Structural
1IJY	A	8	A	69	Structural
1IKO	P	65	P	104	Structural
1IKO	P	92	P	156	Structural
1INR	A	62	A	114	Structural
1ITQ	A	226	A	258	Structural
1ITQ	A	71	A	154	Structural
1IV8	A	345	A	360	Structural
1IXK	A	197	A	247	Structural
1IXK	A	46	A	81	Structural
1J1T	A	198	A	210	Structural
1J2F	A	267	A	289	Structural
1J3E	A	92	A	113	Structural
1J8R	A	44	A	118	Structural
1JBQ	A	272	A	275	Structural
1JC7	A	2	A	74	Structural
1JCM	P	3	P	189	Structural
1JER	A	60	A	95	Structural
1JFM	A	60	A	160	Structural
1JFM	A	7	A	26	Structural
1JFR	A	242	A	258	Structural
1JFX	A	108	A	147	Structural
1JHN	A	161	A	195	Structural
1JHN	A	361	A	367	Structural
1JIW	I	26	I	49	Structural
1JL9	A	14	A	31	Structural
1JL9	A	33	A	42	Structural
1JL9	A	6	A	20	Structural
1JM1	A	145	A	172	Structural
1JM1	A	76	A	247	Structural
1JMA	A	106	A	202	Structural
1JMA	A	118	A	127	Structural
1JMA	A	66	A	189	Structural
1JOV	A	170	A	193	Structural
1JPY	A	72	A	122	Structural
1JPY	A	77	A	124	Structural
1JR8	A	109	A	111	Structural
1JR8	A	54	A	57	Structural
1JR8	A	83	A	100	Structural
1JRG	A	298	A	326	Structural
1JS4	A	147	A	199	Structural
1JS4	A	523	A	543	Structural
1JS8	A	2549	A	2559	Structural
1JS8	A	2661	A	2728	Structural
1JS8	A	2815	A	2821	Structural
1JT9	A	219	A	219	Structural
1JU2	A	399	A	450	Structural
1JXG	A	21	A	25	Structural
1JZA	A	12	A	65	Structural
1JZA	A	16	A	41	Structural
1JZA	A	25	A	46	Structural
1JZA	A	29	A	48	Structural
1K4Z	A	1483	A	1483	Structural
1K5H	A	15	A	207	Structural
1K7T	A	103	A	117	Structural
1K7T	A	121	A	126	Structural
1K7T	A	12	A	24	Structural
1K7T	A	132	A	147	Structural
1K7T	A	141	A	153	Structural
1K7T	A	146	A	160	Structural
1K7T	A	164	A	169	Structural
1K7T	A	17	A	31	Structural
1K7T	A	35	A	40	Structural
1K7T	A	3	A	18	Structural
1K7T	A	46	A	61	Structural
1K7T	A	55	A	67	Structural
1K7T	A	60	A	74	Structural
1K7T	A	78	A	83	Structural
1K7T	A	89	A	104	Structural
1K7T	A	98	A	110	Structural
1K8Q	A	227	A	236	Structural
1KBP	A	345	A	345	Structural
1KDG	A	291	A	300	Structural
1KHW	A	333	A	340	Structural
1KKH	A	112	A	286	Structural
1KKO	A	155	A	162	Structural
1KL9	A	69	A	97	Structural
1KP6	A	16	A	74	Structural
1KP6	A	18	A	65	Structural
1KP6	A	35	A	51	Structural
1KP6	A	5	A	12	Structural
1KPT	A	11	A	81	Structural
1KPT	A	27	A	67	Structural
1KPT	A	35	A	60	Structural
1KPT	A	44	A	105	Structural
1KPT	A	5	A	78	Structural
1KTJ	A	21	A	27	Structural
1KTJ	A	73	A	78	Structural
1KTJ	A	8	A	119	Structural
1KV0	A	12	A	63	Structural
1KV0	A	16	A	36	Structural
1KV0	A	22	A	46	Structural
1KV0	A	26	A	48	Structural
1KVD	A	37	A	53	Structural
1KWI	A	107	A	124	Structural
1KWI	A	85	A	96	Structural
1KX8	A	29	A	36	Structural
1KX8	A	55	A	58	Structural
1KZQ	A	12	A	122	Structural
1KZQ	A	142	A	247	Structural
1KZQ	A	167	A	237	Structural
1KZQ	A	182	A	190	Structural
1KZQ	A	34	A	113	Structural
1KZQ	A	54	A	62	Structural
1L2Q	A	341	A	428	Structural
1L3P	A	205	A	205	Structural
1L9L	A	34	A	45	Structural
1L9L	A	7	A	70	Structural
1LBS	A	216	A	258	Structural
1LBS	A	22	A	64	Structural
1LBS	A	293	A	311	Structural
1LBU	A	170	A	211	Structural
1LBU	A	3	A	81	Structural
1LBU	A	94	A	142	Structural
1LI1	A	130	A	225	Structural
1LI1	A	164	A	222	Structural
1LI1	A	176	A	182	Structural
1LI1	A	20	A	111	Structural
1LI1	A	53	A	108	Structural
1LI1	A	65	A	71	Structural
1LK9	A	20	A	39	Structural
1LK9	A	368	A	376	Structural
1LK9	A	41	A	50	Structural
1LK9	A	44	A	57	Structural
1LKI	A	12	A	134	Structural
1LKI	A	18	A	131	Structural
1LKI	A	60	A	163	Structural
1LML	A	125	A	142	Structural
1LML	A	191	A	230	Structural
1LML	A	314	A	386	Structural
1LML	A	393	A	455	Structural
1LML	A	406	A	425	Structural
1LML	A	415	A	489	Structural
1LML	A	466	A	510	Structural
1LML	A	515	A	565	Structural
1LML	A	535	A	558	Structural
1LN1	A	63	A	207	Structural
1LPB	A	17	A	28	Structural
1LPB	A	23	A	39	Structural
1LPB	A	27	A	61	Structural
1LPB	A	49	A	69	Structural
1LPB	A	63	A	87	Structural
1LQL	A	52	A	119	Structural
1LR5	A	2	A	155	Structural
1LR7	A	103	A	135	Structural
1LR7	A	66	A	77	Structural
1LR7	A	71	A	87	Structural
1LR7	A	89	A	121	Structural
1LR7	A	93	A	114	Structural
1LSH	A	156	A	182	Structural
1LSH	A	198	A	201	Structural
1LSH	A	443	A	449	Structural
1LT4	A	187	A	199	Structural
1LT7	A	217	A	299	Structural
1LVB	A	130	A	130	Structural
1M0Z	A	209	A	248	Structural
1M0Z	A	211	A	264	Structural
1M0Z	A	4	A	17	Structural
1M1G	A	104	A	119	Structural
1M47	A	58	A	105	Structural
1M4R	A	40	A	132	Structural
1M4R	A	89	A	178	Structural
1M4U	A	155	A	192	Structural
1M4U	A	178	A	228	Structural
1M4U	A	184	A	230	Structural
1M4U	A	207	A	215	Structural
1M4U	A	232	A	232	Structural
1M56	A	64	A	88	Structural
1M6K	A	37	A	59	Structural
1M6Y	A	46	A	49	Structural
1M8A	A	6	A	32	Structural
1M8A	A	7	A	48	Structural
1M8N	A	25	A	38	Structural
1M8N	A	4	A	17	Structural
1M8N	A	56	A	68	Structural
1M8N	A	93	A	116	Structural
1M8N	A	98	A	111	Structural
1M9Z	A	115	A	120	Structural
1M9Z	A	28	A	61	Structural
1M9Z	A	31	A	48	Structural
1M9Z	A	38	A	44	Structural
1M9Z	A	54	A	78	Structural
1M9Z	A	98	A	113	Structural
1MD6	A	7	A	153	Structural
1MG2	A	181	A	196	Structural
1MGR	A	10	A	99	Structural
1MHD	A	64	A	109	Structural
1MKF	A	218	A	264	Structural
1MKF	A	235	A	262	Structural
1MKF	A	318	A	337	Structural
1MKF	A	36	A	47	Structural
1MKF	A	66	A	195	Structural
1ML8	A	47	A	113	Structural
1MN1	A	14	A	289	Structural
1MN1	A	253	A	319	Structural
1MN1	A	33	A	117	Structural
1MN1	A	341	A	348	Structural
1MN1	A	3	A	15	Structural
1MN3	A	432	A	442	Structural
1MOF	A	86	A	93	Structural
1MPR	A	22	A	38	Structural
1MPX	A	408	A	412	Structural
1MRR	A	268	A	272	Structural
1MT3	A	5	A	22	Structural
1MWO	A	153	A	154	Structural
1MWO	A	388	A	432	Structural
1N12	A	15	A	48	Structural
1N1F	A	10	A	103	Structural
1N1F	A	57	A	109	Structural
1N1F	A	58	A	111	Structural
1N1I	A	13	A	24	Structural
1N1I	A	36	A	47	Structural
1N1I	A	54	A	67	Structural
1N1I	A	61	A	77	Structural
1N1I	A	79	A	93	Structural
1N26	A	102	A	113	Structural
1N26	A	146	A	157	Structural
1N26	A	28	A	77	Structural
1N26	A	6	A	174	Structural
1N4A	A	161	A	237	Structural
1N69	A	36	A	47	Structural
1N69	A	4	A	77	Structural
1N69	A	7	A	71	Structural
1N7U	A	254	A	277	Structural
1N7Z	A	142	A	153	Structural
1NCN	A	15	A	85	Structural
1ND5	A	129	A	340	Structural
1ND5	A	315	A	319	Structural
1NE2	A	64	A	91	Structural
1NEP	A	23	A	28	Structural
1NEP	A	74	A	80	Structural
1NEP	A	8	A	121	Structural
1NF2	A	35	A	265	Structural
1NH7	A	73	A	175	Structural
1NJR	A	128	A	136	Structural
1NKG	A	164	A	173	Structural
1NKG	A	30	A	73	Structural
1NOY	A	41	A	55	Structural
1NPO	A	10	A	54	Structural
1NPO	A	13	A	27	Structural
1NPO	A	21	A	44	Structural
1NPO	A	28	A	34	Structural
1NPO	A	61	A	73	Structural
1NPO	A	67	A	85	Structural
1NPO	A	74	A	79	Structural
1NPU	A	21	A	90	Structural
1NR2	A	10	A	34	Structural
1NR2	A	11	A	50	Structural
1NUB	A	138	A	248	Structural
1NUB	A	256	A	272	Structural
1NUB	A	55	A	66	Structural
1NUB	A	60	A	76	Structural
1NUB	A	78	A	113	Structural
1NUB	A	84	A	106	Structural
1NUB	A	95	A	132	Structural
1NYK	A	137	A	153	Structural
1O3U	A	24	A	79	Structural
1O4W	A	13	A	100	Structural
1O7Y	A	11	A	53	Structural
1O7Y	A	9	A	36	Structural
1OA7	A	11	A	134	Structural
1OA7	A	12	A	47	Structural
1OA7	A	155	A	166	Structural
1OA7	A	16	A	85	Structural
1OA7	A	31	A	55	Structural
1OA7	A	86	A	198	Structural
1OA7	A	88	A	188	Structural
1OBH	A	439	A	484	Structural
1OD7	A	22	A	79	Structural
1OGM	X	484	X	488	Structural
1OGM	X	9	X	14	Structural
1OGQ	A	281	A	303	Structural
1OGQ	A	305	A	312	Structural
1OGQ	A	34	A	43	Structural
1OGQ	A	3	A	33	Structural
1OHT	A	50	A	56	Structural
1OI0	A	77	A	98	Structural
1OIO	A	53	A	110	Structural
1OKJ	A	12	A	29	Structural
1OLZ	A	105	A	114	Structural
1OLZ	A	236	A	349	Structural
1OLZ	A	260	A	305	Structural
1OLZ	A	482	A	499	Structural
1OLZ	A	488	A	532	Structural
1OLZ	A	491	A	508	Structural
1OLZ	A	555	A	603	Structural
1OLZ	A	76	A	87	Structural
1OMX	A	244	A	296	Structural
1OOH	A	17	A	50	Structural
1OOH	A	46	A	103	Structural
1OOH	A	92	A	112	Structural
1OQV	A	120	A	186	Structural
1OQW	A	129	A	142	Structural
1OSD	A	14	A	17	Structural
1OSG	A	232	A	245	Structural
1OVN	A	24	A	27	Structural
1OVO	A	16	A	35	Structural
1OVO	A	24	A	56	Structural
1OVO	A	8	A	38	Structural
1OW4	A	16	A	47	Structural
1OW4	A	43	A	104	Structural
1OW4	A	92	A	113	Structural
1P3C	A	32	A	48	Structural
1P49	A	141	A	148	Structural
1P49	A	170	A	242	Structural
1P49	A	446	A	489	Structural
1P49	A	481	A	487	Structural
1P49	A	562	A	570	Structural
1P49	A	563	A	572	Structural
1P5U	A	98	A	137	Structural
1P8C	A	59	A	62	Structural
1PCM	X	179	X	204	Structural
1PCZ	A	33	A	48	Structural
1PGU	A	132	A	166	Structural
1PJA	A	109	A	117	Structural
1PJA	A	165	A	176	Structural
1PJA	A	276	A	296	Structural
1PJU	A	15	A	97	Structural
1PJU	A	27	A	64	Structural
1PJU	A	30	A	48	Structural
1PJU	A	31	A	60	Structural
1PJU	A	37	A	73	Structural
1PJU	A	3	A	91	Structural
1PJU	A	7	A	87	Structural
1PJU	A	90	A	108	Structural
1PKO	A	24	A	98	Structural
1PM4	A	32	A	129	Structural
1POC	A	105	A	113	Structural
1POC	A	30	A	70	Structural
1POC	A	37	A	63	Structural
1POC	A	61	A	95	Structural
1POC	A	9	A	31	Structural
1PRE	A	159	A	164	Structural
1PRE	A	19	A	75	Structural
1PS1	A	128	A	136	Structural
1PSP	A	19	A	34	Structural
1PSP	A	29	A	46	Structural
1PSP	A	58	A	84	Structural
1PSP	A	68	A	83	Structural
1PSP	A	6	A	104	Structural
1PSP	A	78	A	95	Structural
1PSP	A	8	A	35	Structural
1PSR	A	46	A	95	Structural
1PU5	A	10	A	154	Structural
1PU5	A	70	A	77	Structural
1PU5	A	83	A	109	Structural
1PU5	A	96	A	107	Structural
1PUO	A	48	A	136	Structural
1PUO	A	73	A	95	Structural
1PUO	A	7	A	162	Structural
1PXZ	A	107	A	126	Structural
1PXZ	A	285	A	291	Structural
1PXZ	A	7	A	24	Structural
1PY1	A	34	A	73	Structural
1Q77	A	14	A	114	Structural
1Q7M	A	207	A	272	Structural
1Q8M	A	41	A	113	Structural
1QB5	D	10	D	81	Structural
1QE0	A	191	A	194	Structural
1QFF	A	318	A	329	Structural
1QFF	A	703	A	709	Structural
1QFT	A	119	A	148	Structural
1QFT	A	48	A	169	Structural
1QFX	A	109	A	453	Structural
1QFX	A	197	A	422	Structural
1QFX	A	206	A	279	Structural
1QFX	A	394	A	402	Structural
1QFX	A	52	A	368	Structural
1QGI	A	50	A	124	Structural
1QGV	A	38	A	79	Structural
1QHT	A	428	A	442	Structural
1QHT	A	506	A	509	Structural
1QI9	A	441	A	462	Structural
1QI9	A	544	A	555	Structural
1QI9	A	77	A	86	Structural
1QJV	A	192	A	212	Structural
1QLW	A	234	A	269	Structural
1QLW	A	71	A	72	Structural
1QNO	A	172	A	175	Structural
1QNO	A	265	A	272	Structural
1QNO	A	26	A	29	Structural
1QNO	A	284	A	334	Structural
1QSA	A	106	A	139	Structural
1QUP	A	17	A	20	Structural
1QUP	A	27	A	64	Structural
1QVJ	A	207	A	347	Structural
1QWN	A	1000	A	1009	Structural
1QWN	A	275	A	282	Structural
1QWN	A	283	A	297	Structural
1QWN	A	31	A	1032	Structural
1QWN	A	902	A	987	Structural
1R1Z	A	198	A	238	Structural
1R3E	A	101	A	193	Structural
1R4P	A	241	A	260	Structural
1R5Q	A	93	A	93	Structural
1R5Z	A	267	A	322	Structural
1R9L	A	136	A	142	Structural
1RFS	A	112	A	127	Structural
1RGX	A	35	A	88	Structural
1RGX	A	47	A	87	Structural
1RGX	A	56	A	73	Structural
1RGX	A	58	A	75	Structural
1RGX	A	62	A	77	Structural
1RH9	A	347	A	354	Structural
1RJ1	A	73	A	114	Structural
1RJ1	A	8	A	17	Structural
1RJ8	A	332	A	346	Structural
1RKI	A	22	A	34	Structural
1RKI	A	24	A	54	Structural
1RKI	A	80	A	83	Structural
1RMG	A	199	A	216	Structural
1RMG	A	21	A	47	Structural
1RMG	A	322	A	328	Structural
1RMG	A	350	A	359	Structural
1RSG	A	221	A	238	Structural
1RSG	A	453	A	488	Structural
1RTQ	A	223	A	227	Structural
1RTU	A	1	A	54	Structural
1RTU	A	55	A	96	Structural
1RTU	A	9	A	113	Structural
1RU3	A	598	A	600	Structural
1RU4	A	28	A	114	Structural
1S2B	A	141	A	148	Structural
1S2B	A	194	A	203	Structural
1S2B	A	47	A	127	Structural
1S4Q	A	40	A	193	Structural
1S4Y	A	27	A	55	Structural
1S4Y	A	62	A	81	Structural
1S4Y	A	68	A	80	Structural
1S4Y	A	7	A	37	Structural
1S4Y	A	82	A	87	Structural
1S5J	A	538	A	556	Structural
1S7D	A	103	A	128	Structural
1SAU	A	77	A	85	Structural
1SCF	A	43	A	138	Structural
1SDW	A	114	A	131	Structural
1SDW	A	227	A	334	Structural
1SDW	A	293	A	315	Structural
1SDW	A	47	A	186	Structural
1SDW	A	81	A	126	Structural
1SFP	A	10	A	31	Structural
1SFP	A	54	A	75	Structural
1SFR	A	87	A	92	Structural
1SFS	A	144	A	184	Structural
1SFS	A	21	A	200	Structural
1SHW	A	57	A	169	Structural
1SHW	A	66	A	106	Structural
1SHW	A	94	A	156	Structural
1SIZ	A	21	A	48	Structural
1SKZ	A	13	A	26	Structural
1SKZ	A	28	A	48	Structural
1SKZ	A	33	A	51	Structural
1SKZ	A	37	A	53	Structural
1SKZ	A	62	A	73	Structural
1SKZ	A	67	A	80	Structural
1SKZ	A	82	A	103	Structural
1SKZ	A	88	A	106	Structural
1SKZ	A	8	A	19	Structural
1SKZ	A	92	A	108	Structural
1SMV	A	169	A	176	Structural
1SNT	A	88	A	164	Structural
1SP9	A	401	A	416	Structural
1SQ0	A	509	A	695	Structural
1SQJ	A	516	A	535	Structural
1SQJ	A	776	A	785	Structural
1SUM	B	149	B	215	Structural
1SVO	A	302	A	305	Structural
1SY6	A	134	A	183	Structural
1SY6	A	24	A	65	Structural
1SZH	A	104	A	129	Structural
1SZH	A	139	A	162	Structural
1SZH	A	32	A	68	Structural
1SZH	A	33	A	41	Structural
1SZH	A	40	A	53	Structural
1SZH	A	89	A	143	Structural
1SZH	A	90	A	108	Structural
1T9F	A	28	A	82	Structural
1T9F	A	90	A	140	Structural
1TIY	A	83	A	86	Structural
1TOL	A	155	A	180	Structural
1TOL	A	46	A	53	Structural
1TOL	A	7	A	36	Structural
1TUK	A	10	A	24	Structural
1TUK	A	25	A	60	Structural
1TUK	A	2	A	34	Structural
1TUK	A	36	A	67	Structural
1TWC	A	107	A	148	Structural
1TZP	A	187	A	235	Structural
1TZP	A	216	A	223	Structural
1TZP	A	44	A	265	Structural
1TZQ	A	8	A	69	Structural
1U17	A	3	A	123	Structural
1U17	A	42	A	172	Structural
1U2C	A	180	A	262	Structural
1U3C	A	80	A	190	Structural
1U58	A	165	A	225	Structural
1U58	A	28	A	70	Structural
1U58	A	98	A	128	Structural
1U5X	A	187	A	202	Structural
1UOY	A	18	A	38	Structural
1UOY	A	28	A	54	Structural
1UOY	A	3	A	30	Structural
1UOY	A	49	A	64	Structural
1UOZ	A	169	A	213	Structural
1UOZ	A	320	A	356	Structural
1UPS	A	57	A	86	Structural
1US1	A	198	A	199	Structural
1US1	A	404	A	430	Structural
1US1	A	734	A	741	Structural
1US4	A	89	A	90	Structural
1USG	A	53	A	78	Structural
1USH	A	258	A	275	Structural
1UTE	A	142	A	200	Structural
1UUH	A	28	A	129	Structural
1UUH	A	53	A	118	Structural
1UUH	A	77	A	97	Structural
1UZJ	A	1491	A	1502	Structural
1UZJ	A	1497	A	1511	Structural
1UZJ	A	1513	A	1526	Structural
1UZJ	A	1534	A	1562	Structural
1UZJ	A	1549	A	1574	Structural
1UZJ	A	1563	A	1577	Structural
1UZJ	A	1564	A	1589	Structural
1UZJ	A	1610	A	1622	Structural
1UZJ	A	1617	A	1631	Structural
1UZJ	A	1633	A	1646	Structural
1V4G	A	372	A	395	Structural
1V57	A	109	A	112	Structural
1V73	A	27	A	47	Structural
1V7V	A	424	A	493	Structural
1VCA	A	113	A	171	Structural
1VCA	A	23	A	71	Structural
1VCA	A	28	A	75	Structural
1VE6	A	416	A	453	Structural
1VGT	A	177	A	198	Structural
1VKB	A	35	A	62	Structural
1VKW	A	162	A	201	Structural
1VLW	A	165	A	203	Structural
1VMO	A	133	A	161	Structural
1VMO	A	136	A	162	Structural
1VMO	A	26	A	57	Structural
1VMO	A	79	A	110	Structural
1VQT	A	82	A	82	Structural
1VSG	A	123	A	187	Structural
1VSG	A	15	A	145	Structural
1VZG	A	10	A	29	Structural
1VZG	A	13	A	30	Structural
1W07	A	467	A	576	Structural
1W18	A	339	A	395	Structural
1W37	A	120	A	150	Structural
1W4W	A	11	A	91	Structural
1W4W	A	177	A	209	Structural
1W4W	A	44	A	49	Structural
1W4W	A	97	A	301	Structural
1W94	A	96	A	104	Structural
1WC2	A	103	A	113	Structural
1WC2	A	30	A	69	Structural
1WC2	A	32	A	176	Structural
1WC2	A	4	A	16	Structural
1WC2	A	65	A	178	Structural
1WC2	A	72	A	157	Structural
1WCU	A	63	A	141	Structural
1WD3	A	176	A	177	Structural
1WD3	A	21	A	31	Structural
1WD3	A	401	A	439	Structural
1WD3	A	81	A	86	Structural
1WDE	A	164	A	285	Structural
1WFX	A	148	A	173	Structural
1WLT	A	144	A	166	Structural
1WQL	A	145	A	152	Structural
1WRJ	A	29	A	31	Structural
1WSC	A	166	A	222	Structural
1WSC	A	177	A	186	Structural
1WSW	A	64	A	64	Structural
1WWL	A	15	A	32	Structural
1WWL	A	168	A	198	Structural
1WWL	A	17	A	32	Structural
1WWL	A	222	A	251	Structural
1WWL	A	8	A	17	Structural
1WY6	A	153	A	161	Structural
1WY6	A	48	A	75	Structural
1WY6	A	56	A	84	Structural
1X42	A	186	A	212	Structural
1X8Z	A	71	A	111	Structural
1X8Z	A	8	A	17	Structural
1X9F	A	7	A	138	Structural
1XAK	A	20	A	52	Structural
1XAK	A	8	A	43	Structural
1XAU	A	11	A	40	Structural
1XAU	A	35	A	95	Structural
1XDT	R	108	R	121	Structural
1XDT	R	116	R	132	Structural
1XDT	R	134	R	143	Structural
1XEZ	A	157	A	175	Structural
1XEZ	A	472	A	486	Structural
1XEZ	A	512	A	524	Structural
1XHN	A	99	A	111	Structural
1XJF	A	134	A	333	Structural
1XJT	A	13	A	44	Structural
1XJT	A	150	A	178	Structural
1XJT	A	91	A	118	Structural
1XKU	A	25	A	31	Structural
1XKU	A	284	A	317	Structural
1XKU	A	29	A	38	Structural
1XM7	A	155	A	157	Structural
1XM7	A	157	A	164	Structural
1XQO	A	181	A	251	Structural
1XQO	A	36	A	155	Structural
1XQO	A	85	A	113	Structural
1XS0	A	57	A	62	Structural
1XVL	A	219	A	268	Structural
1Y1L	A	77	A	82	Structural
1Y4M	A	86	A	93	Structural
1Y56	A	413	A	452	Structural
1Y7W	A	31	A	221	Structural
1Y88	A	32	A	102	Structural
1Y9L	A	69	A	95	Structural
1Y9U	A	135	A	191	Structural
1YIQ	A	109	A	110	Structural
1YIS	A	262	A	300	Structural
1YJD	C	22	C	94	Structural
1YJD	C	48	C	68	Structural
1YK0	A	168	A	216	Structural
1YK0	A	63	A	91	Structural
1YON	A	8	A	37	Structural
1YPY	A	116	A	158	Structural
1YPY	A	34	A	57	Structural
1YPY	A	49	A	136	Structural
1YR8	A	143	A	207	Structural
1YTD	A	330	A	348	Structural
1YTD	A	330	A	350	Structural
1YTD	A	333	A	350	Structural
1YTD	A	33	A	100	Structural
1YWH	A	115	A	147	Structural
1YWH	A	153	A	170	Structural
1YWH	A	171	A	176	Structural
1YWH	A	17	A	45	Structural
1YWH	A	194	A	222	Structural
1YWH	A	197	A	205	Structural
1YWH	A	215	A	241	Structural
1YWH	A	247	A	265	Structural
1YWH	A	266	A	271	Structural
1YWH	A	3	A	24	Structural
1YWH	A	6	A	12	Structural
1YWH	A	71	A	76	Structural
1YWH	A	95	A	122	Structural
1YWH	A	98	A	105	Structural
1Z1Y	A	115	A	129	Structural
1Z1Y	A	137	A	148	Structural
1Z1Y	A	141	A	157	Structural
1Z1Y	A	159	A	172	Structural
1Z1Y	A	24	A	36	Structural
1Z1Y	A	42	A	57	Structural
1Z1Y	A	51	A	71	Structural
1Z1Y	A	73	A	84	Structural
1Z1Y	A	89	A	100	Structural
1Z1Y	A	8	A	22	Structural
1Z1Y	A	94	A	113	Structural
1Z24	A	43	A	175	Structural
1Z24	A	9	A	119	Structural
1Z4V	A	161	A	185	Structural
1Z4V	A	175	A	236	Structural
1Z4V	A	227	A	240	Structural
1Z4V	A	365	A	375	Structural
1Z4V	A	448	A	458	Structural
1Z4V	A	528	A	539	Structural
1Z6O	A	4	A	24	Structural
1Z9M	A	60	A	120	Structural
1ZD0	A	48	A	131	Structural
1ZH1	A	142	A	190	Structural
1ZKR	A	3	A	143	Structural
1ZKR	A	44	A	118	Structural
1ZKR	A	70	A	77	Structural
1ZR6	A	6	A	55	Structural
1ZRL	A	14	A	45	Structural
1ZRL	A	202	A	215	Structural
1ZRL	A	211	A	283	Structural
1ZRL	A	219	A	281	Structural
1ZRL	A	25	A	36	Structural
1ZRL	A	318	A	353	Structural
1ZRL	A	332	A	344	Structural
1ZRL	A	396	A	471	Structural
1ZRL	A	494	A	574	Structural
1ZRL	A	508	A	518	Structural
1ZRL	A	522	A	595	Structural
1ZRL	A	88	A	166	Structural
1ZT3	A	176	A	206	Structural
1ZT3	A	217	A	228	Structural
1ZT3	A	230	A	251	Structural
1ZTY	A	179	A	194	Structural
1ZXQ	A	110	A	166	Structural
1ZXQ	A	24	A	67	Structural
1ZXQ	A	28	A	71	Structural
1ZYB	A	53	A	109	Structural
1ZYO	A	248	A	277	Structural
1ZYO	A	256	A	256	Structural
2A0Z	A	28	A	37	Structural
2A0Z	A	649	A	677	Structural
2A0Z	A	651	A	696	Structural
2A0Z	A	95	A	122	Structural
2A6Y	A	151	A	185	Structural
2A75	A	397	A	411	Structural
2A96	A	140	A	194	Structural
2AEW	A	108	A	122	Structural
2AEW	A	38	A	48	Structural
2AEW	A	83	A	94	Structural
2AHN	A	127	A	210	Structural
2AHN	A	132	A	193	Structural
2AHN	A	140	A	156	Structural
2AHN	A	160	A	169	Structural
2AHN	A	170	A	180	Structural
2AHN	A	57	A	67	Structural
2AHN	A	72	A	79	Structural
2AHN	A	9	A	221	Structural
2AO7	A	484	A	515	Structural
2AO7	A	503	A	511	Structural
2AO7	A	510	A	536	Structural
2AO7	A	524	A	543	Structural
2AO7	A	530	A	562	Structural
2AO7	A	555	A	567	Structural
2AO7	A	572	A	598	Structural
2AO7	A	580	A	607	Structural
2AO7	A	582	A	597	Structural
2AO7	A	594	A	639	Structural
2AO7	A	632	A	645	Structural
2ATZ	A	33	A	33	Structural
2AW2	A	34	A	63	Structural
2AW2	A	58	A	115	Structural
2AW2	A	72	A	79	Structural
2AXO	A	54	A	57	Structural
2AXW	A	28	A	116	Structural
2AYU	A	249	A	272	Structural
2B1Q	A	126	A	126	Structural
2B34	A	20	A	114	Structural
2B39	A	1100	A	1157	Structural
2B39	A	1357	A	1487	Structural
2B39	A	1388	A	1456	Structural
2B39	A	1504	A	1509	Structural
2B39	A	1516	A	1588	Structural
2B39	A	1535	A	1659	Structural
2B39	A	1635	A	1644	Structural
2B39	A	557	A	815	Structural
2B39	A	625	A	660	Structural
2B39	A	691	A	718	Structural
2B39	A	692	A	725	Structural
2B39	A	705	A	726	Structural
2B39	A	872	A	1511	Structural
2B5G	A	120	A	122	Structural
2B7J	A	148	A	152	Structural
2B7U	A	217	A	254	Structural
2B94	A	68	A	71	Structural
2B9B	A	324	A	333	Structural
2B9B	A	348	A	356	Structural
2B9B	A	380	A	385	Structural
2B9B	A	387	A	410	Structural
2B9B	A	64	A	185	Structural
2BB3	A	10	A	166	Structural
2BB6	A	147	A	190	Structural
2BB6	A	3	A	252	Structural
2BB6	A	98	A	294	Structural
2BGH	A	25	A	89	Structural
2BIS	A	221	A	350	Structural
2C4I	A	149	A	204	Structural
2C4I	A	28	A	83	Structural
2C8S	A	53	A	167	Structural
2C9A	A	206	A	260	Structural
2C9A	A	27	A	36	Structural
2C9A	A	96	A	182	Structural
2C9K	A	192	A	199	Structural
2CBO	A	88	A	93	Structural
2CC0	A	3	A	178	Structural
2CCV	A	9	A	80	Structural
2CD9	A	174	A	181	Structural
2CE0	A	67	A	73	Structural
2CGJ	A	68	A	222	Structural
2CH8	A	146	A	201	Structural
2CHB	D	9	D	86	Structural
2CKI	A	250	A	277	Structural
2CL2	A	138	A	236	Structural
2CL2	A	155	A	165	Structural
2CL2	A	254	A	273	Structural
2CL2	A	96	A	269	Structural
2CM4	A	118	A	147	Structural
2CM4	A	24	A	146	Structural
2CM4	A	56	A	168	Structural
2CMZ	A	153	A	158	Structural
2CMZ	A	177	A	224	Structural
2CMZ	A	219	A	253	Structural
2CMZ	A	24	A	284	Structural
2CMZ	A	59	A	92	Structural
2CMZ	A	68	A	114	Structural
2COV	D	382	D	468	Structural
2COV	D	413	D	418	Structural
2CSB	A	314	A	338	Structural
2CVB	A	45	A	173	Structural
2CX7	A	13	A	60	Structural
2CZH	A	90	A	229	Structural
2CZQ	A	161	A	168	Structural
2CZQ	A	6	A	78	Structural
2D1G	A	102	A	138	Structural
2D1G	A	216	A	269	Structural
2D1H	A	16	A	100	Structural
2D2X	A	7	A	12	Structural
2D5W	A	314	A	458	Structural
2D6O	X	138	X	138	Structural
2D7I	A	135	A	365	Structural
2D7I	A	356	A	432	Structural
2D7I	A	471	A	488	Structural
2D7I	A	523	A	538	Structural
2D7I	A	563	A	578	Structural
2D80	A	169	A	180	Structural
2D80	A	234	A	241	Structural
2D80	A	250	A	304	Structural
2D80	A	70	A	79	Structural
2DDU	A	1339	A	1348	Structural
2DDU	A	1413	A	1423	Structural
2DDU	A	1417	A	1428	Structural
2DDU	A	1430	A	1441	Structural
2DDU	A	1475	A	1522	Structural
2DDX	A	159	A	189	Structural
2DE0	X	204	X	266	Structural
2DE0	X	212	X	230	Structural
2DE0	X	218	X	222	Structural
2DE0	X	465	X	472	Structural
2DHO	A	21	A	39	Structural
2DKV	A	110	A	172	Structural
2DKV	A	184	A	192	Structural
2DKV	A	291	A	323	Structural
2DKV	A	35	A	50	Structural
2DKV	A	44	A	56	Structural
2DKV	A	47	A	74	Structural
2DKV	A	49	A	63	Structural
2DKV	A	67	A	71	Structural
2DQA	A	10	A	87	Structural
2DQA	A	13	A	119	Structural
2DQA	A	15	A	22	Structural
2DQA	A	27	A	36	Structural
2DQA	A	49	A	69	Structural
2DQA	A	59	A	65	Structural
2DQA	A	83	A	101	Structural
2DRU	A	115	A	179	Structural
2DRU	A	122	A	162	Structural
2DSP	B	17	B	35	Structural
2DSP	B	23	B	38	Structural
2DSP	B	46	B	59	Structural
2DSP	B	53	B	79	Structural
2DSP	B	6	B	32	Structural
2DSP	B	9	B	34	Structural
2DVK	A	102	A	187	Structural
2DVZ	A	93	A	152	Structural
2E1T	A	125	A	433	Structural
2e+21	A	253	A	312	Structural
2e+26	A	1983	A	2030	Structural
2e+26	A	2059	A	2070	Structural
2e+26	A	2133	A	2143	Structural
2e+26	A	2137	A	2149	Structural
2e+26	A	2151	A	2160	Structural
2e+26	A	2195	A	2235	Structural
2e+26	A	2348	A	2387	Structural
2e+26	A	2393	A	2559	Structural
2e+26	A	2482	A	2492	Structural
2e+26	A	2486	A	2497	Structural
2e+26	A	2499	A	2508	Structural
2e+26	A	2544	A	2584	Structural
2E2N	A	21	A	291	Structural
2E4U	A	240	A	527	Structural
2E4U	A	361	A	373	Structural
2E4U	A	412	A	419	Structural
2E4U	A	509	A	528	Structural
2E4U	A	513	A	531	Structural
2E4U	A	534	A	546	Structural
2E4U	A	549	A	562	Structural
2E4U	A	57	A	99	Structural
2e+56	A	25	A	51	Structural
2e+56	A	37	A	148	Structural
2e+56	A	95	A	105	Structural
2E8C	A	45	A	110	Structural
2EA1	A	197	A	234	Structural
2EA1	A	25	A	39	Structural
2EA1	A	80	A	136	Structural
2EA1	A	97	A	124	Structural
2EAB	A	609	A	633	Structural
2EBF	X	1159	X	1165	Structural
2EC2	A	49	A	67	Structural
2EC8	A	136	A	186	Structural
2EC8	A	151	A	183	Structural
2EC8	A	233	A	290	Structural
2EC8	A	428	A	491	Structural
2EC8	A	58	A	97	Structural
2EFB	A	129	A	139	Structural
2EFB	A	133	A	157	Structural
2EFB	A	15	A	28	Structural
2EFB	A	237	A	248	Structural
2EFB	A	456	A	513	Structural
2EFB	A	554	A	579	Structural
2EFB	A	6	A	167	Structural
2EH3	A	100	A	100	Structural
2EHG	A	58	A	145	Structural
2ERB	A	26	A	57	Structural
2ERB	A	53	A	104	Structural
2ERB	A	95	A	113	Structural
2ERJ	A	131	A	163	Structural
2ERJ	A	28	A	59	Structural
2ERJ	A	30	A	61	Structural
2ERJ	A	3	A	147	Structural
2ERJ	A	46	A	104	Structural
2ERW	A	16	A	48	Structural
2ERW	A	6	A	31	Structural
2ERW	A	8	A	27	Structural
2EX2	A	159	A	173	Structural
2EX2	A	217	A	234	Structural
2F06	A	35	A	35	Structural
2F2F	A	137	A	150	Structural
2F2F	A	179	A	198	Structural
2F2G	A	150	A	165	Structural
2F4M	A	306	A	352	Structural
2F6L	A	160	A	193	Structural
2F83	A	118	A	147	Structural
2F83	A	122	A	128	Structural
2F83	A	182	A	265	Structural
2F83	A	208	A	237	Structural
2F83	A	212	A	218	Structural
2F83	A	273	A	356	Structural
2F83	A	28	A	58	Structural
2F83	A	299	A	328	Structural
2F83	A	2	A	85	Structural
2F83	A	303	A	309	Structural
2F83	A	321	A	321	Structural
2F83	A	32	A	38	Structural
2F83	A	362	A	482	Structural
2F83	A	398	A	414	Structural
2F83	A	496	A	563	Structural
2F83	A	527	A	542	Structural
2F83	A	92	A	175	Structural
2FBO	J	160	J	232	Structural
2FBO	J	162	J	165	Structural
2FBO	J	26	J	109	Structural
2FGH	A	188	A	201	Structural
2FGY	A	283	A	284	Structural
2FGY	A	41	A	49	Structural
2FGZ	A	503	A	518	Structural
2FGZ	A	643	A	644	Structural
2FH5	A	17	A	25	Structural
2FJY	A	19	A	54	Structural
2FJY	A	50	A	108	Structural
2FJY	A	97	A	117	Structural
2FP8	A	89	A	101	Structural
2FR2	A	74	A	78	Structural
2FRG	P	38	P	104	Structural
2FRG	P	52	P	59	Structural
2FX5	A	243	A	246	Structural
2FX5	A	34	A	96	Structural
2FZ6	A	18	A	48	Structural
2FZ6	A	19	A	31	Structural
2FZ6	A	58	A	69	Structural
2FZ6	A	8	A	57	Structural
2G3P	A	188	A	201	Structural
2G3P	A	46	A	53	Structural
2G3P	A	7	A	36	Structural
2G5D	A	88	A	101	Structural
2G7R	A	77	A	91	Structural
2G84	A	180	A	189	Structural
2GA6	A	74	A	77	Structural
2GA6	A	77	A	90	Structural
2GAK	A	100	A	172	Structural
2GAK	A	151	A	199	Structural
2GAK	A	372	A	381	Structural
2GAK	A	59	A	413	Structural
2GBB	A	33	A	148	Structural
2GBZ	A	113	A	113	Structural
2GGO	A	44	A	109	Structural
2GHV	C	366	C	419	Structural
2GHV	C	467	C	474	Structural
2GIY	A	271	A	297	Structural
2GIY	A	280	A	289	Structural
2GIY	A	314	A	323	Structural
2GK6	A	520	A	615	Structural
2GN2	A	118	A	118	Structural
2GRV	A	463	A	525	Structural
2GTH	A	109	A	109	Structural
2GVU	A	78	A	306	Structural
2GY5	A	211	A	220	Structural
2GY5	A	224	A	233	Structural
2GY5	A	227	A	240	Structural
2GY5	A	242	A	251	Structural
2GY5	A	255	A	264	Structural
2GY5	A	268	A	274	Structural
2GY5	A	280	A	287	Structural
2GY5	A	289	A	298	Structural
2GY5	A	302	A	311	Structural
2GY5	A	315	A	323	Structural
2GY5	A	317	A	329	Structural
2GY5	A	331	A	340	Structural
2GY5	A	370	A	424	Structural
2GY5	A	44	A	102	Structural
2H5F	A	10	A	34	Structural
2H5F	A	13	A	21	Structural
2H5F	A	27	A	53	Structural
2H5F	A	57	A	68	Structural
2H5F	A	69	A	74	Structural
2H9E	C	24	C	70	Structural
2H9E	C	52	C	64	Structural
2H9E	C	6	C	50	Structural
2H9U	A	3	A	94	Structural
2HCZ	X	42	X	70	Structural
2HCZ	X	73	X	140	Structural
2HCZ	X	78	X	84	Structural
2HDF	A	435	A	439	Structural
2HEH	A	344	A	560	Structural
2HEW	F	70	F	163	Structural
2HEW	F	98	F	183	Structural
2HF9	A	95	A	127	Structural
2HFZ	A	733	A	852	Structural
2HG0	A	190	A	288	Structural
2HG0	A	305	A	336	Structural
2HG0	A	3	A	30	Structural
2HG0	A	60	A	121	Structural
2HG0	A	74	A	105	Structural
2HG0	A	92	A	116	Structural
2HI2	A	121	A	151	Structural
2HIZ	A	155	A	359	Structural
2HIZ	A	217	A	382	Structural
2HIZ	A	269	A	319	Structural
2HJ3	A	54	A	57	Structural
2HJ3	A	83	A	100	Structural
2HL7	A	25	A	28	Structural
2HLQ	A	118	A	123	Structural
2HLQ	A	34	A	66	Structural
2HLQ	A	60	A	84	Structural
2HLQ	A	94	A	117	Structural
2HLQ	A	99	A	116	Structural
2HLS	A	150	A	153	Structural
2HLS	A	39	A	42	Structural
2HNF	A	215	A	219	Structural
2HQ4	A	3	A	56	Structural
2HQY	A	176	A	181	Structural
2HQY	A	92	A	294	Structural
2HZB	A	202	A	241	Structural
2I10	A	66	A	105	Structural
2I47	A	225	A	333	Structural
2I47	A	365	A	469	Structural
2I47	A	423	A	453	Structural
2ICC	A	22	A	94	Structural
2ID4	A	352	A	322	Structural
2ID4	A	377	A	230	Structural
2ID5	A	334	A	357	Structural
2ID5	A	336	A	382	Structural
2ID5	A	3	A	9	Structural
2ID5	A	407	A	458	Structural
2ID5	A	7	A	18	Structural
2IEC	A	58	A	95	Structural
2IF7	A	125	A	192	Structural
2IF7	A	131	A	173	Structural
2IGS	A	25	A	89	Structural
2IM9	A	140	A	349	Structural
2IPL	A	70	A	151	Structural
2IRM	A	51	A	53	Structural
2IW0	A	148	A	152	Structural
2IW0	A	38	A	237	Structural
2IY9	A	288	A	331	Structural
2J0A	A	110	A	121	Structural
2J0A	A	139	A	202	Structural
2J0A	A	306	A	315	Structural
2J5L	A	490	A	507	Structural
2J5L	A	492	A	509	Structural
2J5W	A	155	A	181	Structural
2J5W	A	257	A	338	Structural
2J5W	A	515	A	541	Structural
2J5W	A	618	A	699	Structural
2J5W	A	855	A	881	Structural
2J7Z	A	11	A	50	Structural
2J7Z	A	9	A	34	Structural
2J85	A	33	A	62	Structural
2J8B	A	19	A	39	Structural
2J8B	A	3	A	26	Structural
2J8B	A	45	A	63	Structural
2J8B	A	45	A	63	Structural
2J8B	A	64	A	69	Structural
2J8B	A	6	A	13	Structural
2JA4	A	285	A	321	Structural
2JA4	A	301	A	360	Structural
2JA4	A	316	A	367	Structural
2JA4	A	342	A	350	Structural
2JBX	A	33	A	127	Structural
2JF4	A	533	A	539	Structural
2JF4	A	533	A	539	Structural
2JFF	A	208	A	227	Structural
2JFF	A	208	A	227	Structural
2JG8	A	150	A	168	Structural
2JGS	A	41	A	96	Structural
2JH1	A	138	A	163	Structural
2JH1	A	177	A	187	Structural
2JH1	A	181	A	226	Structural
2JH1	A	220	A	236	Structural
2JH1	A	29	A	69	Structural
2JH1	A	37	A	45	Structural
2JH1	A	87	A	97	Structural
2JH1	A	91	A	127	Structural
2JIJ	A	195	A	230	Structural
2JKS	A	176	A	301	Structural
2JKS	A	202	A	275	Structural
2JKS	A	218	A	228	Structural
2JKS	A	46	A	138	Structural
2JKS	A	66	A	77	Structural
2NSM	A	22	A	84	Structural
2NSM	A	251	A	291	Structural
2NUK	A	134	A	151	Structural
2NVO	A	374	A	374	Structural
2NXF	A	234	A	272	Structural
2NYK	A	103	A	112	Structural
2NYK	A	194	A	241	Structural
2NYK	A	60	A	63	Structural
2NYY	A	430	A	454	Structural
2O5N	A	101	A	108	Structural
2O5N	A	16	A	171	Structural
2O5N	A	203	A	255	Structural
2O5W	A	75	A	104	Structural
2O7P	A	75	A	85	Structural
2OBD	A	143	A	184	Structural
2ODT	X	156	X	185	Structural
2OHC	A	6	A	43	Structural
2OJL	A	16	A	19	Structural
2OK5	A	106	A	133	Structural
2OK5	A	12	A	51	Structural
2OK5	A	140	A	180	Structural
2OK5	A	166	A	193	Structural
2OK5	A	37	A	73	Structural
2OK5	A	453	A	571	Structural
2OK5	A	486	A	502	Structural
2OK5	A	574	A	590	Structural
2OK5	A	631	A	657	Structural
2OK5	A	670	A	700	Structural
2OK5	A	78	A	120	Structural
2OPD	A	125	A	144	Structural
2OUH	A	153	A	214	Structural
2OUW	A	83	A	86	Structural
2OZ4	A	210	A	263	Structural
2OZ4	A	305	A	344	Structural
2OZ4	A	376	A	392	Structural
2OZ4	A	404	A	430	Structural
2OZK	A	290	A	292	Structural
2P23	A	102	A	120	Structural
2P23	A	58	A	70	Structural
2P27	A	93	A	223	Structural
2P4E	A	223	A	255	Structural
2P4E	A	323	A	358	Structural
2P4E	A	375	A	378	Structural
2P4E	A	457	A	527	Structural
2P4E	A	477	A	526	Structural
2P4E	A	486	A	509	Structural
2P4E	A	534	A	601	Structural
2P4E	A	552	A	600	Structural
2P4E	A	562	A	588	Structural
2P4E	A	608	A	679	Structural
2P4E	A	626	A	678	Structural
2P4E	A	635	A	654	Structural
2P4O	A	268	A	268	Structural
2P4Z	A	198	A	256	Structural
2PA8	D	176	D	213	Structural
2PA8	D	82	D	92	Structural
2PA8	D	85	D	89	Structural
2PE4	A	207	A	221	Structural
2PE4	A	358	A	369	Structural
2PE4	A	363	A	418	Structural
2PE4	A	420	A	429	Structural
2PE4	A	43	A	333	Structural
2PET	A	141	A	206	Structural
2PET	A	22	A	94	Structural
2PFC	A	142	A	159	Structural
2PMD	A	59	A	74	Structural
2PMD	A	62	A	77	Structural
2PMV	A	125	A	164	Structural
2PMV	A	85	A	270	Structural
2PMV	A	8	A	228	Structural
2POF	A	145	A	247	Structural
2POF	A	42	A	55	Structural
2POS	A	27	A	56	Structural
2POS	A	51	A	93	Structural
2POS	A	7	A	71	Structural
2PPL	A	109	A	120	Structural
2PPL	A	21	A	27	Structural
2PPL	A	255	A	279	Structural
2PPL	A	303	A	314	Structural
2PPL	A	317	A	322	Structural
2PPL	A	451	A	467	Structural
2PQ6	A	379	A	396	Structural
2PQL	A	19	A	144	Structural
2PQL	A	6	A	38	Structural
2PQL	A	77	A	96	Structural
2PSM	A	35	A	85	Structural
2PSM	A	42	A	88	Structural
2Q5T	A	11	A	15	Structural
2Q5T	A	208	A	225	Structural
2Q5T	A	278	A	300	Structural
2Q5T	A	394	A	401	Structural
2Q88	A	86	A	253	Structural
2Q88	A	97	A	201	Structural
2QF9	A	168	A	172	Structural
2QHS	A	170	A	170	Structural
2QJT	A	270	A	343	Structural
2QKT	A	606	A	645	Structural
2QLZ	A	23	A	26	Structural
2QQ5	A	256	A	256	Structural
2QQK	A	149	A	175	Structural
2QQK	A	277	A	427	Structural
2QQK	A	28	A	55	Structural
2QQK	A	434	A	592	Structural
2QQK	A	83	A	105	Structural
2QSA	A	32	A	37	Structural
2QSK	A	20	A	32	Structural
2QSK	A	26	A	38	Structural
2QSK	A	68	A	80	Structural
2QSK	A	74	A	86	Structural
2QSK	A	7	A	55	Structural
2QT9	A	328	A	339	Structural
2QT9	A	385	A	394	Structural
2QT9	A	444	A	447	Structural
2QT9	A	454	A	472	Structural
2QT9	A	649	A	762	Structural
2QV3	A	738	A	749	Structural
2QYC	A	35	A	74	Structural
2QYP	A	36	A	47	Structural
2QYP	A	5	A	78	Structural
2QYP	A	8	A	72	Structural
2QYZ	A	92	A	92	Structural
2QZB	A	137	A	150	Structural
2R2J	A	272	A	289	Structural
2R32	A	58	A	78	Structural
2R52	A	31	A	97	Structural
2R52	A	60	A	129	Structural
2R52	A	64	A	131	Structural
2RAA	A	120	A	190	Structural
2RAG	A	279	A	356	Structural
2RAL	A	381	A	595	Structural
2RBG	A	94	A	122	Structural
2RE9	A	91	A	131	Structural
2REG	A	33	A	247	Structural
2RFT	A	178	A	272	Structural
2RFT	A	292	A	318	Structural
2RFT	A	54	A	57	Structural
2RFT	A	60	A	72	Structural
2RFT	A	94	A	143	Structural
2RJI	A	18	A	50	Structural
2RJI	A	27	A	49	Structural
2RJI	A	40	A	82	Structural
2RJI	A	56	A	70	Structural
2RKN	A	15	A	31	Structural
2RKN	A	32	A	69	Structural
2RKN	A	44	A	77	Structural
2RKN	A	5	A	42	Structural
2SAS	A	131	A	138	Structural
2UUR	A	175	A	229	Structural
2UUR	A	21	A	219	Structural
2UUX	A	24	A	51	Structural
2UUX	A	38	A	58	Structural
2UUX	A	47	A	73	Structural
2UUX	A	52	A	69	Structural
2UVE	A	183	A	187	Structural
2UWN	A	325	A	374	Structural
2UWN	A	357	A	385	Structural
2UWN	A	389	A	431	Structural
2UWN	A	416	A	442	Structural
2UWN	A	448	A	494	Structural
2UWN	A	477	A	505	Structural
2V3D	A	18	A	23	Structural
2V3D	A	4	A	16	Structural
2V5O	A	1516	A	1553	Structural
2V5O	A	1559	A	1566	Structural
2V5O	A	1598	A	1634	Structural
2V5O	A	1614	A	1646	Structural
2V5O	A	1652	A	1695	Structural
2V5O	A	1706	A	1713	Structural
2V5O	A	1750	A	1783	Structural
2V5O	A	1766	A	1795	Structural
2V5O	A	1804	A	1839	Structural
2V5O	A	1850	A	1856	Structural
2V5O	A	1893	A	1975	Structural
2V5O	A	1903	A	1927	Structural
2V5O	A	1917	A	1942	Structural
2V5O	A	1957	A	1987	Structural
2V5O	A	1994	A	2029	Structural
2V5O	A	2039	A	2046	Structural
2V5O	A	2082	A	2113	Structural
2V5O	A	2096	A	2125	Structural
2V64	A	79	A	106	Structural
2V7S	A	108	A	191	Structural
2VEQ	A	99	A	215	Structural
2VGA	A	112	A	152	Structural
2VGA	A	33	A	199	Structural
2VGA	A	58	A	104	Structural
2VGA	A	6	A	166	Structural
2VH3	A	17	A	65	Structural
2VH3	A	37	A	101	Structural
2VH3	A	4	A	62	Structural
2VH9	A	213	A	221	Structural
2VH9	A	253	A	266	Structural
2VJ2	A	187	A	196	Structural
2VJ2	A	200	A	212	Structural
2VJ2	A	220	A	229	Structural
2VJ2	A	234	A	245	Structural
2VJ2	A	238	A	251	Structural
2VJ2	A	253	A	262	Structural
2VJ2	A	265	A	276	Structural
2VJ2	A	271	A	282	Structural
2VJ2	A	284	A	293	Structural
2VJ2	A	300	A	312	Structural
2VJ2	A	306	A	322	Structural
2VJ2	A	324	A	333	Structural
2VK3	A	15	A	16	Structural
2VL7	A	166	A	171	Structural
2VL7	A	244	A	297	Structural
2VL7	A	355	A	518	Structural
2VLC	A	251	A	289	Structural
2VLC	A	305	A	324	Structural
2VLC	A	348	A	365	Structural
2VLC	A	436	A	449	Structural
2VLC	A	475	A	493	Structural
2VN4	A	19	A	26	Structural
2VN4	A	222	A	453	Structural
2VN4	A	266	A	274	Structural
2VN4	A	491	A	587	Structural
2VNC	A	254	A	261	Structural
2VNC	A	505	A	519	Structural
2VND	A	207	A	228	Structural
2VND	A	44	A	149	Structural
2VND	A	46	A	62	Structural
2VND	A	93	A	102	Structural
2VQC	A	51	A	58	Structural
2VQG	A	22	A	81	Structural
2VRK	A	74	A	180	Structural
2VS1	A	67	A	70	Structural
2VSC	A	23	A	96	Structural
2VSD	A	29	A	76	Structural
2VSG	A	120	A	181	Structural
2VSG	A	14	A	139	Structural
2VTC	A	101	A	105	Structural
2VTC	A	59	A	179	Structural
2VTV	A	246	A	255	Structural
2VTV	A	325	A	330	Structural
2VTV	A	3	A	11	Structural
2VVY	A	15	A	46	Structural
2VXB	A	222	A	238	Structural
2VXS	A	71	A	121	Structural
2VXS	A	76	A	123	Structural
2VXZ	A	24	A	66	Structural
2VYO	A	22	A	215	Structural
2VZB	A	93	A	116	Structural
2VZS	A	419	A	420	Structural
2W2G	A	492	A	623	Structural
2W2S	A	54	A	162	Structural
2W51	A	127	A	130	Structural
2W51	A	40	A	51	Structural
2W51	A	6	A	93	Structural
2W51	A	9	A	82	Structural
2W8X	A	13	A	28	Structural
2W8X	A	20	A	60	Structural
2W8X	A	26	A	73	Structural
2W8X	A	51	A	69	Structural
2W9X	A	165	A	333	Structural
2WA1	A	3	A	191	Structural
2WB6	A	56	A	62	Structural
2WB7	A	333	A	344	Structural
2WBF	X	567	X	572	Structural
2WBF	X	581	X	610	Structural
2WBF	X	593	X	636	Structural
2WBF	X	627	X	672	Structural
2WBF	X	755	X	809	Structural
2WBT	A	121	A	127	Structural
2WE1	A	4	A	246	Structural
2WFO	A	135	A	164	Structural
2WFO	A	207	A	213	Structural
2WFO	A	220	A	229	Structural
2WFO	A	92	A	237	Structural
2WG7	A	17	A	45	Structural
2WG7	A	21	A	51	Structural
2WG7	A	26	A	98	Structural
2WG7	A	38	A	58	Structural
2WG7	A	57	A	84	Structural
2WG7	A	64	A	77	Structural
2WJ9	A	61	A	65	Structural
2WJS	A	2150	A	2321	Structural
2WJS	A	2298	A	2324	Structural
2WJS	A	2491	A	2517	Structural
2WJS	A	2679	A	2706	Structural
2WK1	A	228	A	231	Structural
2WM2	A	37	A	184	Structural
2WML	A	145	A	284	Structural
2WML	A	62	A	67	Structural
2WML	A	64	A	142	Structural
2WNH	A	176	A	182	Structural
2WNH	A	370	A	379	Structural
2WNH	A	85	A	116	Structural
2WNK	A	136	A	229	Structural
2WNK	A	158	A	221	Structural
2WNK	A	179	A	218	Structural
2WNK	A	28	A	100	Structural
2WNK	A	48	A	53	Structural
2WNK	A	6	A	121	Structural
2WPH	E	111	E	124	Structural
2WPH	E	88	E	99	Structural
2WPH	E	95	E	109	Structural
2WQ8	A	18	A	27	Structural
2WQ8	A	515	A	518	Structural
2WR0	A	281	A	305	Structural
2WR0	A	46	A	277	Structural
2WR0	A	473	A	477	Structural
2WR0	A	59	A	71	Structural
2WR0	A	8	A	466	Structural
2WR0	A	94	A	138	Structural
2WTA	A	45	A	214	Structural
2WXX	A	18	A	137	Structural
2WYB	A	44	A	125	Structural
2WYR	A	231	A	232	Structural
2X10	A	105	A	115	Structural
2X10	A	201	A	247	Structural
2X10	A	230	A	260	Structural
2X10	A	262	A	273	Structural
2X10	A	276	A	290	Structural
2X10	A	293	A	307	Structural
2X10	A	309	A	325	Structural
2X10	A	366	A	379	Structural
2X10	A	70	A	188	Structural
2X2U	A	137	A	142	Structural
2X2U	A	157	A	197	Structural
2X2U	A	166	A	243	Structural
2X3A	A	181	A	252	Structural
2X3A	A	254	A	273	Structural
2X44	D	23	D	94	Structural
2X44	D	50	D	68	Structural
2X4J	A	55	A	133	Structural
2X57	A	38	A	61	Structural
2X57	A	52	A	93	Structural
2X57	A	75	A	109	Structural
2X5C	A	100	A	125	Structural
2X9A	A	7	A	34	Structural
2XC8	A	76	A	86	Structural
2XCI	A	158	A	341	Structural
2XCI	A	165	A	279	Structural
2XCI	A	18	A	70	Structural
2XDG	A	41	A	64	Structural
2XDG	A	55	A	96	Structural
2XDG	A	78	A	112	Structural
2XET	A	785	A	807	Structural
2XGG	A	78	A	164	Structural
2XGL	A	31	A	107	Structural
2XHH	A	90	A	101	Structural
2XIO	A	198	A	226	Structural
2XJP	A	176	A	263	Structural
2XJP	A	29	A	175	Structural
2XJP	A	87	A	113	Structural
2XJP	A	96	A	107	Structural
2XKL	A	130	A	159	Structural
2XKL	A	95	A	185	Structural
2XL7	A	65	A	267	Structural
2XNU	A	125	A	138	Structural
2XNU	A	188	A	189	Structural
2XOT	A	225	A	253	Structural
2XOT	A	227	A	270	Structural
2XOT	A	290	A	340	Structural
2XOT	A	34	A	40	Structural
2XOT	A	38	A	47	Structural
2XQY	A	156	A	315	Structural
2XQY	A	404	A	439	Structural
2XQY	A	520	A	547	Structural
2XQY	A	568	A	571	Structural
2XSP	A	140	A	405	Structural
2XSP	A	174	A	212	Structural
2XSP	A	178	A	211	Structural
2XSP	A	19	A	25	Structural
2XSP	A	232	A	256	Structural
2XSP	A	240	A	245	Structural
2XSP	A	261	A	338	Structural
2XSP	A	50	A	71	Structural
2XSP	A	61	A	67	Structural
2XTK	A	208	A	237	Structural
2XTK	A	48	A	110	Structural
2XTK	A	81	A	100	Structural
2XU0	A	113	A	130	Structural
2XU0	A	189	A	295	Structural
2XU0	A	324	A	442	Structural
2XU0	A	338	A	373	Structural
2XU0	A	347	A	370	Structural
2XU0	A	354	A	470	Structural
2XU0	A	377	A	467	Structural
2XU0	A	477	A	483	Structural
2XU0	A	76	A	270	Structural
2XU0	A	97	A	139	Structural
2XU8	A	123	A	130	Structural
2XUV	A	39	A	87	Structural
2XVT	A	68	A	99	Structural
2XVT	A	84	A	131	Structural
2XWX	A	152	A	169	Structural
2XWX	A	42	A	56	Structural
2Y1B	A	109	A	124	Structural
2Y1B	A	74	A	118	Structural
2Y2Y	A	29	A	31	Structural
2Y33	A	201	A	208	Structural
2Y44	A	48	A	162	Structural
2Y7B	A	1076	A	1081	Structural
2Y7L	A	188	A	280	Structural
2Y7L	A	209	A	238	Structural
2Y7L	A	56	A	133	Structural
2Y7L	A	79	A	95	Structural
2YAD	A	120	A	148	Structural
2YAD	A	121	A	189	Structural
2YGO	A	140	A	177	Structural
2YGO	A	182	A	192	Structural
2YGO	A	186	A	198	Structural
2YGO	A	200	A	209	Structural
2YGU	A	15	A	38	Structural
2YGU	A	62	A	75	Structural
2YGU	A	82	A	103	Structural
2YHG	A	564	A	779	Structural
2YHG	A	646	A	650	Structural
2YIH	A	75	A	85	Structural
2YIL	A	107	A	127	Structural
2YIL	A	111	A	117	Structural
2YIL	A	34	A	56	Structural
2YIL	A	38	A	44	Structural
2YIL	A	82	A	86	Structural
2YIL	A	9	A	78	Structural
2YJL	A	125	A	129	Structural
2YKG	A	520	A	535	Structural
2YKT	A	195	A	230	Structural
2YQJ	A	204	A	221	Structural
2YV5	A	278	A	299	Structural
2YX0	A	85	A	88	Structural
2YX8	A	27	A	82	Structural
2YX8	A	40	A	72	Structural
2YX8	A	57	A	104	Structural
2YZJ	A	42	A	84	Structural
2Z04	A	39	A	45	Structural
2Z0U	A	112	A	122	Structural
2Z0U	A	68	A	74	Structural
2Z1D	A	325	A	354	Structural
2Z1D	A	66	A	69	Structural
2Z4H	A	145	A	211	Structural
[truncated: 1,068 more rows]
