# Supplementary material for: Prediction of reversible disulfide based on features from local structural signatures
Source: BMC Genomics. 2017 Apr 4;18:279. doi: 10.1186/s12864-017-3668-8 (PMC5379614; doi:10.1186/s12864-017-3668-8)
Supplement: Supplementary file 10 — Representative human proteins with predicted reversible disulfides (XLS). (XLSX 36 kb) [file 12864_2017_3668_MOESM10_ESM.xlsx]

## Sheet: 97protein.revsspred-1701080612-
PDB_ID	SOURCE	CLASSIFICATION	RESOLUTION	DESCRIPTION	CHAIN1	CYSTEINE POSITION	CHAIN2	CYSTEINE2 POSITION	PREDICTION	DECISION VALUE
1APY	HOMO SAPIENS	HYDROLASE	2.00 A	HUMAN ASPARTYLGLUCOSAMINIDASE	A	41	A	46	Reversible disulfide	0.562742
1APY	HOMO SAPIENS	HYDROLASE	2.00 A	HUMAN ASPARTYLGLUCOSAMINIDASE	A	140	A	156	Structural disulfide	0.16225
1APY	HOMO SAPIENS	HYDROLASE	2.00 A	HUMAN ASPARTYLGLUCOSAMINIDASE	B	263	B	283	Structural disulfide	0.262038
1APY	HOMO SAPIENS	HYDROLASE	2.00 A	HUMAN ASPARTYLGLUCOSAMINIDASE	B	294	B	322	Structural disulfide	0.19461
1APY	HOMO SAPIENS	HYDROLASE	2.00 A	HUMAN ASPARTYLGLUCOSAMINIDASE	C	41	C	46	Reversible disulfide	0.529673
1APY	HOMO SAPIENS	HYDROLASE	2.00 A	HUMAN ASPARTYLGLUCOSAMINIDASE	C	140	C	156	Structural disulfide	0.162162
1APY	HOMO SAPIENS	HYDROLASE	2.00 A	HUMAN ASPARTYLGLUCOSAMINIDASE	D	263	D	283	Structural disulfide	0.262835
1APY	HOMO SAPIENS	HYDROLASE	2.00 A	HUMAN ASPARTYLGLUCOSAMINIDASE	D	294	D	322	Structural disulfide	0.192843
1D7P	HOMO SAPIENS	BLOOD CLOTTING	1.50 A	CRYSTAL STRUCTURE OF THE C2 DOMAIN OF HUMAN FACTOR VIII AT 1.5 ARESOLUTION AT 1.5 A	M	2174	M	2326	Reversible disulfide	0.739043
1EXT	HOMO SAPIENS	SIGNALLING PROTEIN	1.85 A	EXTRACELLULAR DOMAIN OF THE 55KDA TUMOR NECROSIS FACTORRECEPTOR. CRYSTALLIZED AT PH3.7 IN P 21 21 21.	A	15	A	29	Structural disulfide	0.205475
1EXT	HOMO SAPIENS	SIGNALLING PROTEIN	1.85 A	EXTRACELLULAR DOMAIN OF THE 55KDA TUMOR NECROSIS FACTORRECEPTOR. CRYSTALLIZED AT PH3.7 IN P 21 21 21.	A	30	A	43	Structural disulfide	0.166092
1EXT	HOMO SAPIENS	SIGNALLING PROTEIN	1.85 A	EXTRACELLULAR DOMAIN OF THE 55KDA TUMOR NECROSIS FACTORRECEPTOR. CRYSTALLIZED AT PH3.7 IN P 21 21 21.	A	33	A	52	Structural disulfide	0.182816
1EXT	HOMO SAPIENS	SIGNALLING PROTEIN	1.85 A	EXTRACELLULAR DOMAIN OF THE 55KDA TUMOR NECROSIS FACTORRECEPTOR. CRYSTALLIZED AT PH3.7 IN P 21 21 21.	A	55	A	70	Structural disulfide	0.200199
1EXT	HOMO SAPIENS	SIGNALLING PROTEIN	1.85 A	EXTRACELLULAR DOMAIN OF THE 55KDA TUMOR NECROSIS FACTORRECEPTOR. CRYSTALLIZED AT PH3.7 IN P 21 21 21.	A	73	A	88	Structural disulfide	0.170158
1EXT	HOMO SAPIENS	SIGNALLING PROTEIN	1.85 A	EXTRACELLULAR DOMAIN OF THE 55KDA TUMOR NECROSIS FACTORRECEPTOR. CRYSTALLIZED AT PH3.7 IN P 21 21 21.	A	76	A	96	Structural disulfide	0.240292
1EXT	HOMO SAPIENS	SIGNALLING PROTEIN	1.85 A	EXTRACELLULAR DOMAIN OF THE 55KDA TUMOR NECROSIS FACTORRECEPTOR. CRYSTALLIZED AT PH3.7 IN P 21 21 21.	A	98	A	114	Structural disulfide	0.246867
1EXT	HOMO SAPIENS	SIGNALLING PROTEIN	1.85 A	EXTRACELLULAR DOMAIN OF THE 55KDA TUMOR NECROSIS FACTORRECEPTOR. CRYSTALLIZED AT PH3.7 IN P 21 21 21.	A	117	A	129	Structural disulfide	0.159717
1EXT	HOMO SAPIENS	SIGNALLING PROTEIN	1.85 A	EXTRACELLULAR DOMAIN OF THE 55KDA TUMOR NECROSIS FACTORRECEPTOR. CRYSTALLIZED AT PH3.7 IN P 21 21 21.	A	120	A	137	Structural disulfide	0.369556
1EXT	HOMO SAPIENS	SIGNALLING PROTEIN	1.85 A	EXTRACELLULAR DOMAIN OF THE 55KDA TUMOR NECROSIS FACTORRECEPTOR. CRYSTALLIZED AT PH3.7 IN P 21 21 21.	A	139	A	150	Structural disulfide	0.230081
1EXT	HOMO SAPIENS	SIGNALLING PROTEIN	1.85 A	EXTRACELLULAR DOMAIN OF THE 55KDA TUMOR NECROSIS FACTORRECEPTOR. CRYSTALLIZED AT PH3.7 IN P 21 21 21.	A	153	A	166	Structural disulfide	0.236493
1EXT	HOMO SAPIENS	SIGNALLING PROTEIN	1.85 A	EXTRACELLULAR DOMAIN OF THE 55KDA TUMOR NECROSIS FACTORRECEPTOR. CRYSTALLIZED AT PH3.7 IN P 21 21 21.	A	156	A	162	Structural disulfide	0.355346
1EXT	HOMO SAPIENS	SIGNALLING PROTEIN	1.85 A	EXTRACELLULAR DOMAIN OF THE 55KDA TUMOR NECROSIS FACTORRECEPTOR. CRYSTALLIZED AT PH3.7 IN P 21 21 21.	B	15	B	29	Structural disulfide	0.315271
1EXT	HOMO SAPIENS	SIGNALLING PROTEIN	1.85 A	EXTRACELLULAR DOMAIN OF THE 55KDA TUMOR NECROSIS FACTORRECEPTOR. CRYSTALLIZED AT PH3.7 IN P 21 21 21.	B	30	B	43	Structural disulfide	0.267073
1EXT	HOMO SAPIENS	SIGNALLING PROTEIN	1.85 A	EXTRACELLULAR DOMAIN OF THE 55KDA TUMOR NECROSIS FACTORRECEPTOR. CRYSTALLIZED AT PH3.7 IN P 21 21 21.	B	33	B	52	Structural disulfide	0.336588
1EXT	HOMO SAPIENS	SIGNALLING PROTEIN	1.85 A	EXTRACELLULAR DOMAIN OF THE 55KDA TUMOR NECROSIS FACTORRECEPTOR. CRYSTALLIZED AT PH3.7 IN P 21 21 21.	B	55	B	70	Structural disulfide	0.349113
1EXT	HOMO SAPIENS	SIGNALLING PROTEIN	1.85 A	EXTRACELLULAR DOMAIN OF THE 55KDA TUMOR NECROSIS FACTORRECEPTOR. CRYSTALLIZED AT PH3.7 IN P 21 21 21.	B	73	B	88	Structural disulfide	0.295238
1EXT	HOMO SAPIENS	SIGNALLING PROTEIN	1.85 A	EXTRACELLULAR DOMAIN OF THE 55KDA TUMOR NECROSIS FACTORRECEPTOR. CRYSTALLIZED AT PH3.7 IN P 21 21 21.	B	76	B	96	Structural disulfide	0.403623
1EXT	HOMO SAPIENS	SIGNALLING PROTEIN	1.85 A	EXTRACELLULAR DOMAIN OF THE 55KDA TUMOR NECROSIS FACTORRECEPTOR. CRYSTALLIZED AT PH3.7 IN P 21 21 21.	B	98	B	114	Structural disulfide	0.363071
1EXT	HOMO SAPIENS	SIGNALLING PROTEIN	1.85 A	EXTRACELLULAR DOMAIN OF THE 55KDA TUMOR NECROSIS FACTORRECEPTOR. CRYSTALLIZED AT PH3.7 IN P 21 21 21.	B	117	B	129	Structural disulfide	0.274475
1EXT	HOMO SAPIENS	SIGNALLING PROTEIN	1.85 A	EXTRACELLULAR DOMAIN OF THE 55KDA TUMOR NECROSIS FACTORRECEPTOR. CRYSTALLIZED AT PH3.7 IN P 21 21 21.	B	120	B	137	Reversible disulfide	0.539563
1EXT	HOMO SAPIENS	SIGNALLING PROTEIN	1.85 A	EXTRACELLULAR DOMAIN OF THE 55KDA TUMOR NECROSIS FACTORRECEPTOR. CRYSTALLIZED AT PH3.7 IN P 21 21 21.	B	139	B	150	Structural disulfide	0.355242
1EXT	HOMO SAPIENS	SIGNALLING PROTEIN	1.85 A	EXTRACELLULAR DOMAIN OF THE 55KDA TUMOR NECROSIS FACTORRECEPTOR. CRYSTALLIZED AT PH3.7 IN P 21 21 21.	B	153	B	166	Reversible disulfide	0.567144
1EXT	HOMO SAPIENS	SIGNALLING PROTEIN	1.85 A	EXTRACELLULAR DOMAIN OF THE 55KDA TUMOR NECROSIS FACTORRECEPTOR. CRYSTALLIZED AT PH3.7 IN P 21 21 21.	B	156	B	162	Reversible disulfide	0.663486
1H8U	HOMO SAPIENS	LECTIN	1.8 A	CRYSTAL STRUCTURE OF THE EOSINOPHIL MAJOR BASIC PROTEIN AT1.8A: AN ATYPICAL LECTIN WITH A PARADIGM SHIFT INSPECIFICITY	A	20	A	115	Reversible disulfide	0.528044
1H8U	HOMO SAPIENS	LECTIN	1.8 A	CRYSTAL STRUCTURE OF THE EOSINOPHIL MAJOR BASIC PROTEIN AT1.8A: AN ATYPICAL LECTIN WITH A PARADIGM SHIFT INSPECIFICITY	A	92	A	107	Structural disulfide	0.229193
1H8U	HOMO SAPIENS	LECTIN	1.8 A	CRYSTAL STRUCTURE OF THE EOSINOPHIL MAJOR BASIC PROTEIN AT1.8A: AN ATYPICAL LECTIN WITH A PARADIGM SHIFT INSPECIFICITY	B	20	B	115	Reversible disulfide	0.555952
1H8U	HOMO SAPIENS	LECTIN	1.8 A	CRYSTAL STRUCTURE OF THE EOSINOPHIL MAJOR BASIC PROTEIN AT1.8A: AN ATYPICAL LECTIN WITH A PARADIGM SHIFT INSPECIFICITY	B	92	B	107	Structural disulfide	0.241847
1I4M	HOMO SAPIENS	MEMBRANE PROTEIN	2.00 A	CRYSTAL STRUCTURE OF THE HUMAN PRION PROTEIN REVEALS A MECHANISM FOROLIGOMERIZATION	A	179	A	214	Reversible disulfide	0.692978
1ICF	HOMO SAPIENS	HYDROLASE	2.00 A	CRYSTAL STRUCTURE OF MHC CLASS II ASSOCIATED P41 II FRAGMENT INCOMPLEX WITH CATHEPSIN L	A	22	A	65	Reversible disulfide	0.66202
1ICF	HOMO SAPIENS	HYDROLASE	2.00 A	CRYSTAL STRUCTURE OF MHC CLASS II ASSOCIATED P41 II FRAGMENT INCOMPLEX WITH CATHEPSIN L	A	56	A	98	Structural disulfide	0.295244
1ICF	HOMO SAPIENS	HYDROLASE	2.00 A	CRYSTAL STRUCTURE OF MHC CLASS II ASSOCIATED P41 II FRAGMENT INCOMPLEX WITH CATHEPSIN L	A	156	B	209	Structural disulfide	0.295425
1ICF	HOMO SAPIENS	HYDROLASE	2.00 A	CRYSTAL STRUCTURE OF MHC CLASS II ASSOCIATED P41 II FRAGMENT INCOMPLEX WITH CATHEPSIN L	C	22	C	65	Reversible disulfide	0.620855
1ICF	HOMO SAPIENS	HYDROLASE	2.00 A	CRYSTAL STRUCTURE OF MHC CLASS II ASSOCIATED P41 II FRAGMENT INCOMPLEX WITH CATHEPSIN L	C	56	C	98	Structural disulfide	0.275731
1ICF	HOMO SAPIENS	HYDROLASE	2.00 A	CRYSTAL STRUCTURE OF MHC CLASS II ASSOCIATED P41 II FRAGMENT INCOMPLEX WITH CATHEPSIN L	C	156	D	209	Structural disulfide	0.383369
1ICF	HOMO SAPIENS	HYDROLASE	2.00 A	CRYSTAL STRUCTURE OF MHC CLASS II ASSOCIATED P41 II FRAGMENT INCOMPLEX WITH CATHEPSIN L	I	197	I	216	Structural disulfide	0.287199
1ICF	HOMO SAPIENS	HYDROLASE	2.00 A	CRYSTAL STRUCTURE OF MHC CLASS II ASSOCIATED P41 II FRAGMENT INCOMPLEX WITH CATHEPSIN L	I	227	I	234	Structural disulfide	0.221133
1ICF	HOMO SAPIENS	HYDROLASE	2.00 A	CRYSTAL STRUCTURE OF MHC CLASS II ASSOCIATED P41 II FRAGMENT INCOMPLEX WITH CATHEPSIN L	I	236	I	255	Structural disulfide	0.151208
1ICF	HOMO SAPIENS	HYDROLASE	2.00 A	CRYSTAL STRUCTURE OF MHC CLASS II ASSOCIATED P41 II FRAGMENT INCOMPLEX WITH CATHEPSIN L	J	197	J	216	Structural disulfide	0.287197
1ICF	HOMO SAPIENS	HYDROLASE	2.00 A	CRYSTAL STRUCTURE OF MHC CLASS II ASSOCIATED P41 II FRAGMENT INCOMPLEX WITH CATHEPSIN L	J	227	J	234	Structural disulfide	0.198225
1ICF	HOMO SAPIENS	HYDROLASE	2.00 A	CRYSTAL STRUCTURE OF MHC CLASS II ASSOCIATED P41 II FRAGMENT INCOMPLEX WITH CATHEPSIN L	J	236	J	255	Structural disulfide	0.160572
1IJQ	HOMO SAPIENS	LIPID TRANSPORT	1.50 A	CRYSTAL STRUCTURE OF THE LDL RECEPTOR YWTD-EGF DOMAIN PAIR	A	646	A	660	Reversible disulfide	0.660493
1IJQ	HOMO SAPIENS	LIPID TRANSPORT	1.50 A	CRYSTAL STRUCTURE OF THE LDL RECEPTOR YWTD-EGF DOMAIN PAIR	A	656	A	675	Reversible disulfide	0.765704
1IJQ	HOMO SAPIENS	LIPID TRANSPORT	1.50 A	CRYSTAL STRUCTURE OF THE LDL RECEPTOR YWTD-EGF DOMAIN PAIR	A	677	A	690	Reversible disulfide	0.877197
1IJQ	HOMO SAPIENS	LIPID TRANSPORT	1.50 A	CRYSTAL STRUCTURE OF THE LDL RECEPTOR YWTD-EGF DOMAIN PAIR	B	646	B	660	Reversible disulfide	0.668005
1IJQ	HOMO SAPIENS	LIPID TRANSPORT	1.50 A	CRYSTAL STRUCTURE OF THE LDL RECEPTOR YWTD-EGF DOMAIN PAIR	B	656	B	675	Reversible disulfide	0.688008
1IJQ	HOMO SAPIENS	LIPID TRANSPORT	1.50 A	CRYSTAL STRUCTURE OF THE LDL RECEPTOR YWTD-EGF DOMAIN PAIR	B	677	B	690	Reversible disulfide	0.888797
1ILK	HOMO SAPIENS	CYTOKINE	1.80 A	INTERLEUKIN-10 CRYSTAL STRUCTURE REVEALS THE FUNCTIONAL DIMER WITH ANUNEXPECTED TOPOLOGICAL SIMILARITY TO INTERFERON GAMMA	A	12	A	108	Reversible disulfide	0.64659
1ILK	HOMO SAPIENS	CYTOKINE	1.80 A	INTERLEUKIN-10 CRYSTAL STRUCTURE REVEALS THE FUNCTIONAL DIMER WITH ANUNEXPECTED TOPOLOGICAL SIMILARITY TO INTERFERON GAMMA	A	62	A	114	Structural disulfide	0.36722
1M4R	HOMO SAPIENS	CYTOKINE	2.00 A	CRYSTAL STRUCTURE OF RECOMBINANT HUMAN INTERLEUKIN-22	A	40	A	132	Structural disulfide	0.438863
1M4R	HOMO SAPIENS	CYTOKINE	2.00 A	CRYSTAL STRUCTURE OF RECOMBINANT HUMAN INTERLEUKIN-22	A	89	A	178	Structural disulfide	0.338944
1M4R	HOMO SAPIENS	CYTOKINE	2.00 A	CRYSTAL STRUCTURE OF RECOMBINANT HUMAN INTERLEUKIN-22	B	40	B	132	Reversible disulfide	0.584811
1M4R	HOMO SAPIENS	CYTOKINE	2.00 A	CRYSTAL STRUCTURE OF RECOMBINANT HUMAN INTERLEUKIN-22	B	89	B	178	Structural disulfide	0.430721
1MF7	HOMO SAPIENS	CELL ADHESION	1.25 A	INTEGRIN ALPHA M I DOMAIN	A	128	A	318	Reversible disulfide	0.625702
1OZN	HOMO SAPIENS	SIGNALING PROTEIN	1.52 A	1.5A CRYSTAL STRUCTURE OF THE NOGO RECEPTOR LIGAND BINDING DOMAINREVEALS A CONVERGENT RECOGNITION SCAFFOLD MEDIATING INHIBITION OFMYELINATION	A	27	A	33	Structural disulfide	0.327915
1OZN	HOMO SAPIENS	SIGNALING PROTEIN	1.52 A	1.5A CRYSTAL STRUCTURE OF THE NOGO RECEPTOR LIGAND BINDING DOMAINREVEALS A CONVERGENT RECOGNITION SCAFFOLD MEDIATING INHIBITION OFMYELINATION	A	31	A	43	Structural disulfide	0.371039
1OZN	HOMO SAPIENS	SIGNALING PROTEIN	1.52 A	1.5A CRYSTAL STRUCTURE OF THE NOGO RECEPTOR LIGAND BINDING DOMAINREVEALS A CONVERGENT RECOGNITION SCAFFOLD MEDIATING INHIBITION OFMYELINATION	A	264	A	287	Structural disulfide	0.276995
1OZN	HOMO SAPIENS	SIGNALING PROTEIN	1.52 A	1.5A CRYSTAL STRUCTURE OF THE NOGO RECEPTOR LIGAND BINDING DOMAINREVEALS A CONVERGENT RECOGNITION SCAFFOLD MEDIATING INHIBITION OFMYELINATION	A	266	A	309	Reversible disulfide	0.6025
1SEN	HOMO SAPIENS	STRUCTURAL GENOMICS, UNKNOWN FUNCTION	1.20 A	ENDOPLASMIC RETICULUM PROTEIN RP19 O95881	A	66	A	69	Reversible disulfide	0.598306
1SHU	HOMO SAPIENS	MEMBRANE PROTEIN	1.50 A	CRYSTAL STRUCTURE OF THE VON WILLEBRAND FACTOR A DOMAIN OFHUMAN CAPILLARY MORPHOGENESIS PROTEIN 2: AN ANTHRAX TOXINRECEPTOR	X	39	X	218	Reversible disulfide	0.559479
1SRA	HOMO SAPIENS	CALCIUM-BINDING PROTEIN	2.00 A	STRUCTURE OF A NOVEL EXTRACELLULAR CA2+-BINDING MODULE INBM-40(SLASH)SPARC(SLASH)OSTEONECTIN	A	138	A	248	Reversible disulfide	0.551324
1SRA	HOMO SAPIENS	CALCIUM-BINDING PROTEIN	2.00 A	STRUCTURE OF A NOVEL EXTRACELLULAR CA2+-BINDING MODULE INBM-40(SLASH)SPARC(SLASH)OSTEONECTIN	A	256	A	272	Structural disulfide	0.334416
1VSC	HOMO SAPIENS	CELL ADHESION PROTEIN	1.90 A	VCAM-1	A	23	A	71	Structural disulfide	0.175467
1VSC	HOMO SAPIENS	CELL ADHESION PROTEIN	1.90 A	VCAM-1	A	28	A	75	Reversible disulfide	0.568601
1VSC	HOMO SAPIENS	CELL ADHESION PROTEIN	1.90 A	VCAM-1	A	113	A	171	Structural disulfide	0.345066
1VSC	HOMO SAPIENS	CELL ADHESION PROTEIN	1.90 A	VCAM-1	B	23	B	71	Structural disulfide	0.166504
1VSC	HOMO SAPIENS	CELL ADHESION PROTEIN	1.90 A	VCAM-1	B	28	B	75	Structural disulfide	0.463132
1VSC	HOMO SAPIENS	CELL ADHESION PROTEIN	1.90 A	VCAM-1	B	113	B	171	Structural disulfide	0.303018
1W3W	HOMO SAPIENS	COAGULATION	1.99 A	THE 2.1 ANGSTROEM RESOLUTION STRUCTURE OF ANNEXIN A8	A	161	A	206	Reversible disulfide	0.55485
1Y4M	HOMO SAPIENS	MEMBRANE PROTEIN	1.60 A	CRYSTAL STRUCTURE OF HUMAN ENDOGENOUS RETROVIRUS HERV-FRD ENVELOPEPROTEIN (SYNCITIN-2)	A	86	A	93	Reversible disulfide	0.733856
1Y4M	HOMO SAPIENS	MEMBRANE PROTEIN	1.60 A	CRYSTAL STRUCTURE OF HUMAN ENDOGENOUS RETROVIRUS HERV-FRD ENVELOPEPROTEIN (SYNCITIN-2)	B	86	B	93	Reversible disulfide	0.733856
1Y4M	HOMO SAPIENS	MEMBRANE PROTEIN	1.60 A	CRYSTAL STRUCTURE OF HUMAN ENDOGENOUS RETROVIRUS HERV-FRD ENVELOPEPROTEIN (SYNCITIN-2)	C	86	C	93	Reversible disulfide	0.733856
1YCK	HOMO SAPIENS	IMMUNE SYSTEM	1.70 A	CRYSTAL STRUCTURE OF HUMAN PEPTIDOGLYCAN RECOGNITIONPROTEIN (PGRP-S)	A	9	A	133	Reversible disulfide	0.573173
1YCK	HOMO SAPIENS	IMMUNE SYSTEM	1.70 A	CRYSTAL STRUCTURE OF HUMAN PEPTIDOGLYCAN RECOGNITIONPROTEIN (PGRP-S)	A	25	A	70	Structural disulfide	0.117322
1YCK	HOMO SAPIENS	IMMUNE SYSTEM	1.70 A	CRYSTAL STRUCTURE OF HUMAN PEPTIDOGLYCAN RECOGNITIONPROTEIN (PGRP-S)	A	46	A	52	Structural disulfide	0.211212
1Z7C	HOMO SAPIENS	HORMONE/GROWTH FACTOR	2.00 A	CRYSTAL STRUCTURE OF HUMAN PLACENTAL LACTOGEN	A	53	A	165	Structural disulfide	0.153161
1Z7C	HOMO SAPIENS	HORMONE/GROWTH FACTOR	2.00 A	CRYSTAL STRUCTURE OF HUMAN PLACENTAL LACTOGEN	A	182	A	189	Reversible disulfide	0.537069
1ZMM	HOMO SAPIENS	ANTIMICROBIAL PROTEIN	1.60 A	CRYSTAL STRUCTURE OF HUMAN ALPHA-DEFENSIN-4	A	2	A	30	Reversible disulfide	0.672113
1ZMM	HOMO SAPIENS	ANTIMICROBIAL PROTEIN	1.60 A	CRYSTAL STRUCTURE OF HUMAN ALPHA-DEFENSIN-4	A	4	A	19	Structural disulfide	0.480444
1ZMM	HOMO SAPIENS	ANTIMICROBIAL PROTEIN	1.60 A	CRYSTAL STRUCTURE OF HUMAN ALPHA-DEFENSIN-4	A	9	A	29	Reversible disulfide	0.624162
1ZMM	HOMO SAPIENS	ANTIMICROBIAL PROTEIN	1.60 A	CRYSTAL STRUCTURE OF HUMAN ALPHA-DEFENSIN-4	B	2	B	30	Reversible disulfide	0.66145
1ZMM	HOMO SAPIENS	ANTIMICROBIAL PROTEIN	1.60 A	CRYSTAL STRUCTURE OF HUMAN ALPHA-DEFENSIN-4	B	4	B	19	Structural disulfide	0.429939
1ZMM	HOMO SAPIENS	ANTIMICROBIAL PROTEIN	1.60 A	CRYSTAL STRUCTURE OF HUMAN ALPHA-DEFENSIN-4	B	9	B	29	Reversible disulfide	0.65869
1ZMM	HOMO SAPIENS	ANTIMICROBIAL PROTEIN	1.60 A	CRYSTAL STRUCTURE OF HUMAN ALPHA-DEFENSIN-4	C	2	C	30	Reversible disulfide	0.678043
1ZMM	HOMO SAPIENS	ANTIMICROBIAL PROTEIN	1.60 A	CRYSTAL STRUCTURE OF HUMAN ALPHA-DEFENSIN-4	C	4	C	19	Structural disulfide	0.488131
1ZMM	HOMO SAPIENS	ANTIMICROBIAL PROTEIN	1.60 A	CRYSTAL STRUCTURE OF HUMAN ALPHA-DEFENSIN-4	C	9	C	29	Reversible disulfide	0.616529
1ZMM	HOMO SAPIENS	ANTIMICROBIAL PROTEIN	1.60 A	CRYSTAL STRUCTURE OF HUMAN ALPHA-DEFENSIN-4	D	2	D	30	Reversible disulfide	0.73628
1ZMM	HOMO SAPIENS	ANTIMICROBIAL PROTEIN	1.60 A	CRYSTAL STRUCTURE OF HUMAN ALPHA-DEFENSIN-4	D	4	D	19	Structural disulfide	0.458173
1ZMM	HOMO SAPIENS	ANTIMICROBIAL PROTEIN	1.60 A	CRYSTAL STRUCTURE OF HUMAN ALPHA-DEFENSIN-4	D	9	D	29	Reversible disulfide	0.65869
1ZUO	HOMO SAPIENS	LIGASE	1.80 A	STRUCTURE OF HUMAN UBIQUITIN-CONJUGATING ENZYME (UBCI) INVOLVED INEMBRYO ATTACHMENT AND IMPLANTATION	B	304	B	304	Reversible disulfide	0.860287
2ASK	HOMO SAPIENS	HORMONE/GROWTH FACTOR	1.55 A	STRUCTURE OF HUMAN ARTEMIN	A	16	A	81	Structural disulfide	0.326416
2ASK	HOMO SAPIENS	HORMONE/GROWTH FACTOR	1.55 A	STRUCTURE OF HUMAN ARTEMIN	A	43	A	109	Reversible disulfide	0.557728
2ASK	HOMO SAPIENS	HORMONE/GROWTH FACTOR	1.55 A	STRUCTURE OF HUMAN ARTEMIN	A	47	A	111	Reversible disulfide	0.753886
2ASK	HOMO SAPIENS	HORMONE/GROWTH FACTOR	1.55 A	STRUCTURE OF HUMAN ARTEMIN	A	80	B	80	Structural disulfide	0.154628
2ASK	HOMO SAPIENS	HORMONE/GROWTH FACTOR	1.55 A	STRUCTURE OF HUMAN ARTEMIN	B	16	B	81	Structural disulfide	0.268358
2ASK	HOMO SAPIENS	HORMONE/GROWTH FACTOR	1.55 A	STRUCTURE OF HUMAN ARTEMIN	B	43	B	109	Reversible disulfide	0.54962
2ASK	HOMO SAPIENS	HORMONE/GROWTH FACTOR	1.55 A	STRUCTURE OF HUMAN ARTEMIN	B	47	B	111	Reversible disulfide	0.879508
2BVR	HOMO SAPIENS	HYDROLASE/HYDROLASE INHIBITOR	1.25 A	HUMAN THROMBIN COMPLEXED WITH FRAGMENT-BASED SMALL MOLECULESOCCUPYINGTHE S1 POCKET	H	42	H	58	Structural disulfide	0.385591
2BVR	HOMO SAPIENS	HYDROLASE/HYDROLASE INHIBITOR	1.25 A	HUMAN THROMBIN COMPLEXED WITH FRAGMENT-BASED SMALL MOLECULESOCCUPYINGTHE S1 POCKET	H	122	L	1	Reversible disulfide	0.595208
2BVR	HOMO SAPIENS	HYDROLASE/HYDROLASE INHIBITOR	1.25 A	HUMAN THROMBIN COMPLEXED WITH FRAGMENT-BASED SMALL MOLECULESOCCUPYINGTHE S1 POCKET	H	168	H	182	Structural disulfide	0.48531
2BVR	HOMO SAPIENS	HYDROLASE/HYDROLASE INHIBITOR	1.25 A	HUMAN THROMBIN COMPLEXED WITH FRAGMENT-BASED SMALL MOLECULESOCCUPYINGTHE S1 POCKET	H	191	H	220	Reversible disulfide	0.636576
2C6Q	HOMO SAPIENS	OXIDOREDUCTASE	1.70 A	CRYSTAL STRUCTURE OF HUMAN GUANOSINE MONOPHOSPHATEREDUCTASE 2 GMPR2 IN COMPLEX WITH IMP AND NADPH	F	68	F	95	Reversible disulfide	0.784953
2C7S	HOMO SAPIENS	HYDROLASE	1.95 A	CRYSTAL STRUCTURE OF HUMAN PROTEIN TYROSINE PHOSPHATASEKAPPA AT 1.95A RESOLUTION	A	1145	A	1153	Reversible disulfide	0.92973
2GWH	HOMO SAPIENS	TRANSFERASE	1.80 A	HUMAN SULFOTRANFERASE SULT1C2 IN COMPLEX WITH PAP ANDPENTACHLOROPHENOL	B	32	B	32	Reversible disulfide	0.918507
2H62	HOMO SAPIENS	HORMONE/GROWTH FACTOR	1.85 A	CRYSTAL STRUCTURE OF A TERNARY LIGAND-RECEPTOR COMPLEX OFBMP-2	A	14	A	79	Reversible disulfide	0.79116
2H62	HOMO SAPIENS	HORMONE/GROWTH FACTOR	1.85 A	CRYSTAL STRUCTURE OF A TERNARY LIGAND-RECEPTOR COMPLEX OFBMP-2	A	43	A	111	Reversible disulfide	0.680975
2H62	HOMO SAPIENS	HORMONE/GROWTH FACTOR	1.85 A	CRYSTAL STRUCTURE OF A TERNARY LIGAND-RECEPTOR COMPLEX OFBMP-2	A	47	A	113	Structural disulfide	0.442578
2H62	HOMO SAPIENS	HORMONE/GROWTH FACTOR	1.85 A	CRYSTAL STRUCTURE OF A TERNARY LIGAND-RECEPTOR COMPLEX OFBMP-2	B	14	B	79	Reversible disulfide	0.814643
2H62	HOMO SAPIENS	HORMONE/GROWTH FACTOR	1.85 A	CRYSTAL STRUCTURE OF A TERNARY LIGAND-RECEPTOR COMPLEX OFBMP-2	B	43	B	111	Reversible disulfide	0.5
2H62	HOMO SAPIENS	HORMONE/GROWTH FACTOR	1.85 A	CRYSTAL STRUCTURE OF A TERNARY LIGAND-RECEPTOR COMPLEX OFBMP-2	B	47	B	113	Structural disulfide	0.465017
2H62	HOMO SAPIENS	HORMONE/GROWTH FACTOR	1.85 A	CRYSTAL STRUCTURE OF A TERNARY LIGAND-RECEPTOR COMPLEX OFBMP-2	C	38	C	59	Structural disulfide	0.260615
2H62	HOMO SAPIENS	HORMONE/GROWTH FACTOR	1.85 A	CRYSTAL STRUCTURE OF A TERNARY LIGAND-RECEPTOR COMPLEX OFBMP-2	C	40	C	44	Structural disulfide	0.160025
2H62	HOMO SAPIENS	HORMONE/GROWTH FACTOR	1.85 A	CRYSTAL STRUCTURE OF A TERNARY LIGAND-RECEPTOR COMPLEX OFBMP-2	C	53	C	77	Structural disulfide	0.210368
2H62	HOMO SAPIENS	HORMONE/GROWTH FACTOR	1.85 A	CRYSTAL STRUCTURE OF A TERNARY LIGAND-RECEPTOR COMPLEX OFBMP-2	C	87	C	101	Structural disulfide	0.189982
2H62	HOMO SAPIENS	HORMONE/GROWTH FACTOR	1.85 A	CRYSTAL STRUCTURE OF A TERNARY LIGAND-RECEPTOR COMPLEX OFBMP-2	C	102	C	107	Reversible disulfide	0.548201
2H62	HOMO SAPIENS	HORMONE/GROWTH FACTOR	1.85 A	CRYSTAL STRUCTURE OF A TERNARY LIGAND-RECEPTOR COMPLEX OFBMP-2	D	11	D	41	Structural disulfide	0.230634
2H62	HOMO SAPIENS	HORMONE/GROWTH FACTOR	1.85 A	CRYSTAL STRUCTURE OF A TERNARY LIGAND-RECEPTOR COMPLEX OFBMP-2	D	31	D	59	Structural disulfide	0.206269
2H62	HOMO SAPIENS	HORMONE/GROWTH FACTOR	1.85 A	CRYSTAL STRUCTURE OF A TERNARY LIGAND-RECEPTOR COMPLEX OFBMP-2	D	66	D	85	Structural disulfide	0.156312
2H62	HOMO SAPIENS	HORMONE/GROWTH FACTOR	1.85 A	CRYSTAL STRUCTURE OF A TERNARY LIGAND-RECEPTOR COMPLEX OFBMP-2	D	72	D	84	Structural disulfide	0.215387
2H62	HOMO SAPIENS	HORMONE/GROWTH FACTOR	1.85 A	CRYSTAL STRUCTURE OF A TERNARY LIGAND-RECEPTOR COMPLEX OFBMP-2	D	86	D	91	Structural disulfide	0.233698
2NZ7	HOMO SAPIENS	APOPTOSIS	1.90 A	CRYSTAL STRUCTURE ANALYSIS OF CASPASE-RECRUITMENT DOMAIN(CARD) OF NOD1	A	39	B	39	Reversible disulfide	0.540075
2OO4	HOMO SAPIENS	CELL CYCLE,SIGNALING PROTEIN	2.00 A	STRUCTURE OF LNR-HD (NEGATIVE REGULATORY REGION) FROM HUMAN NOTCH 2	A	1425	A	1448	Structural disulfide	0.232564
2OO4	HOMO SAPIENS	CELL CYCLE,SIGNALING PROTEIN	2.00 A	STRUCTURE OF LNR-HD (NEGATIVE REGULATORY REGION) FROM HUMAN NOTCH 2	A	1430	A	1443	Structural disulfide	0.17724
2OO4	HOMO SAPIENS	CELL CYCLE,SIGNALING PROTEIN	2.00 A	STRUCTURE OF LNR-HD (NEGATIVE REGULATORY REGION) FROM HUMAN NOTCH 2	A	1439	A	1455	Structural disulfide	0.179536
2OO4	HOMO SAPIENS	CELL CYCLE,SIGNALING PROTEIN	2.00 A	STRUCTURE OF LNR-HD (NEGATIVE REGULATORY REGION) FROM HUMAN NOTCH 2	A	1466	A	1489	Structural disulfide	0.207427
2OO4	HOMO SAPIENS	CELL CYCLE,SIGNALING PROTEIN	2.00 A	STRUCTURE OF LNR-HD (NEGATIVE REGULATORY REGION) FROM HUMAN NOTCH 2	A	1472	A	1484	Structural disulfide	0.182182
2OO4	HOMO SAPIENS	CELL CYCLE,SIGNALING PROTEIN	2.00 A	STRUCTURE OF LNR-HD (NEGATIVE REGULATORY REGION) FROM HUMAN NOTCH 2	A	1480	A	1496	Structural disulfide	0.232503
2OO4	HOMO SAPIENS	CELL CYCLE,SIGNALING PROTEIN	2.00 A	STRUCTURE OF LNR-HD (NEGATIVE REGULATORY REGION) FROM HUMAN NOTCH 2	A	1503	A	1527	Structural disulfide	0.316163
2OO4	HOMO SAPIENS	CELL CYCLE,SIGNALING PROTEIN	2.00 A	STRUCTURE OF LNR-HD (NEGATIVE REGULATORY REGION) FROM HUMAN NOTCH 2	A	1509	A	1522	Structural disulfide	0.17867
2OO4	HOMO SAPIENS	CELL CYCLE,SIGNALING PROTEIN	2.00 A	STRUCTURE OF LNR-HD (NEGATIVE REGULATORY REGION) FROM HUMAN NOTCH 2	A	1518	A	1534	Structural disulfide	0.232205
2OO4	HOMO SAPIENS	CELL CYCLE,SIGNALING PROTEIN	2.00 A	STRUCTURE OF LNR-HD (NEGATIVE REGULATORY REGION) FROM HUMAN NOTCH 2	A	1632	A	1639	Structural disulfide	0.164657
2OO4	HOMO SAPIENS	CELL CYCLE,SIGNALING PROTEIN	2.00 A	STRUCTURE OF LNR-HD (NEGATIVE REGULATORY REGION) FROM HUMAN NOTCH 2	B	1430	B	1443	Reversible disulfide	0.771257
2OO4	HOMO SAPIENS	CELL CYCLE,SIGNALING PROTEIN	2.00 A	STRUCTURE OF LNR-HD (NEGATIVE REGULATORY REGION) FROM HUMAN NOTCH 2	B	1439	B	1455	Structural disulfide	0.212777
2OO4	HOMO SAPIENS	CELL CYCLE,SIGNALING PROTEIN	2.00 A	STRUCTURE OF LNR-HD (NEGATIVE REGULATORY REGION) FROM HUMAN NOTCH 2	B	1466	B	1489	Structural disulfide	0.218658
2OO4	HOMO SAPIENS	CELL CYCLE,SIGNALING PROTEIN	2.00 A	STRUCTURE OF LNR-HD (NEGATIVE REGULATORY REGION) FROM HUMAN NOTCH 2	B	1472	B	1484	Structural disulfide	0.194128
2OO4	HOMO SAPIENS	CELL CYCLE,SIGNALING PROTEIN	2.00 A	STRUCTURE OF LNR-HD (NEGATIVE REGULATORY REGION) FROM HUMAN NOTCH 2	B	1480	B	1496	Structural disulfide	0.226102
2OO4	HOMO SAPIENS	CELL CYCLE,SIGNALING PROTEIN	2.00 A	STRUCTURE OF LNR-HD (NEGATIVE REGULATORY REGION) FROM HUMAN NOTCH 2	B	1503	B	1527	Structural disulfide	0.269132
2OO4	HOMO SAPIENS	CELL CYCLE,SIGNALING PROTEIN	2.00 A	STRUCTURE OF LNR-HD (NEGATIVE REGULATORY REGION) FROM HUMAN NOTCH 2	B	1509	B	1522	Structural disulfide	0.182961
2OO4	HOMO SAPIENS	CELL CYCLE,SIGNALING PROTEIN	2.00 A	STRUCTURE OF LNR-HD (NEGATIVE REGULATORY REGION) FROM HUMAN NOTCH 2	B	1518	B	1534	Structural disulfide	0.238856
2OO4	HOMO SAPIENS	CELL CYCLE,SIGNALING PROTEIN	2.00 A	STRUCTURE OF LNR-HD (NEGATIVE REGULATORY REGION) FROM HUMAN NOTCH 2	B	1632	B	1639	Structural disulfide	0.190783
2OPW	HOMO SAPIENS	OXIDOREDUCTASE	1.90 A	CRYSTAL STRUCTURE OF HUMAN PHYTANOYL-COA DIOXYGENASE PHYHD1 (APO)	A	3	A	3	Reversible disulfide	1
2OU1	HOMO SAPIENS	LIPID BINDING PROTEIN	2.00 A	STRUCTURES OF APOLIPOPROTEIN A-II AND A LIPID SURROGATECOMPLEX PROVIDE INSIGHTS INTO APOLIPOPROTEIN-LIPIDINTERACTIONS	A	6	B	6	Reversible disulfide	0.723383
2OU1	HOMO SAPIENS	LIPID BINDING PROTEIN	2.00 A	STRUCTURES OF APOLIPOPROTEIN A-II AND A LIPID SURROGATECOMPLEX PROVIDE INSIGHTS INTO APOLIPOPROTEIN-LIPIDINTERACTIONS	C	6	D	6	Reversible disulfide	0.787056
2OU1	HOMO SAPIENS	LIPID BINDING PROTEIN	2.00 A	STRUCTURES OF APOLIPOPROTEIN A-II AND A LIPID SURROGATECOMPLEX PROVIDE INSIGHTS INTO APOLIPOPROTEIN-LIPIDINTERACTIONS	E	6	F	6	Reversible disulfide	0.723383
2OU1	HOMO SAPIENS	LIPID BINDING PROTEIN	2.00 A	STRUCTURES OF APOLIPOPROTEIN A-II AND A LIPID SURROGATECOMPLEX PROVIDE INSIGHTS INTO APOLIPOPROTEIN-LIPIDINTERACTIONS	G	6	H	6	Reversible disulfide	0.787056
2OU1	HOMO SAPIENS	LIPID BINDING PROTEIN	2.00 A	STRUCTURES OF APOLIPOPROTEIN A-II AND A LIPID SURROGATECOMPLEX PROVIDE INSIGHTS INTO APOLIPOPROTEIN-LIPIDINTERACTIONS	I	6	J	6	Reversible disulfide	0.721935
2OU1	HOMO SAPIENS	LIPID BINDING PROTEIN	2.00 A	STRUCTURES OF APOLIPOPROTEIN A-II AND A LIPID SURROGATECOMPLEX PROVIDE INSIGHTS INTO APOLIPOPROTEIN-LIPIDINTERACTIONS	K	6	L	6	Reversible disulfide	0.780436
2P23	HOMO SAPIENS	SIGNALING PROTEIN	1.80 A	CRYSTAL STRUCTURE OF HUMAN FGF19	A	58	A	70	Reversible disulfide	0.735
2P23	HOMO SAPIENS	SIGNALING PROTEIN	1.80 A	CRYSTAL STRUCTURE OF HUMAN FGF19	A	102	A	120	Structural disulfide	0.467974
2P23	HOMO SAPIENS	SIGNALING PROTEIN	1.80 A	CRYSTAL STRUCTURE OF HUMAN FGF19	B	1058	B	1070	Reversible disulfide	0.755604
2P23	HOMO SAPIENS	SIGNALING PROTEIN	1.80 A	CRYSTAL STRUCTURE OF HUMAN FGF19	B	1102	B	1120	Structural disulfide	0.49125
2PQK	HOMO SAPIENS	APOPTOSIS	2.00 A	X-RAY CRYSTAL STRUCTURE OF HUMAN MCL-1 IN COMPLEX WITH BIM BH3	A	286	A	286	Reversible disulfide	0.731914
2Q3H	HOMO SAPIENS	STRUCTURAL GENOMICS	1.73 A	THE CRYSTAL STRUCTURE OF RHOUA IN THE GDP-BOUND STATE.	A	149	A	178	Reversible disulfide	0.96623
2QQ5	HOMO SAPIENS	OXIDOREDUCTASE	1.80 A	CRYSTAL STRUCTURE OF HUMAN SDR FAMILY MEMBER 1	A	256	A	256	Reversible disulfide	0.787997
2V9T	HOMO SAPIENS	STRUCTURAL PROTEIN/RECEPTOR	1.70 A	COMPLEX BETWEEN THE SECOND LRR DOMAIN OF SLIT2 AND THEFIRST IG DOMAIN FROM ROBO1	A	89	A	147	Structural disulfide	0.167947
2V9T	HOMO SAPIENS	STRUCTURAL PROTEIN/RECEPTOR	1.70 A	COMPLEX BETWEEN THE SECOND LRR DOMAIN OF SLIT2 AND THEFIRST IG DOMAIN FROM ROBO1	B	273	B	279	Structural disulfide	0.226653
2V9T	HOMO SAPIENS	STRUCTURAL PROTEIN/RECEPTOR	1.70 A	COMPLEX BETWEEN THE SECOND LRR DOMAIN OF SLIT2 AND THEFIRST IG DOMAIN FROM ROBO1	B	277	B	286	Structural disulfide	0.244187
2V9T	HOMO SAPIENS	STRUCTURAL PROTEIN/RECEPTOR	1.70 A	COMPLEX BETWEEN THE SECOND LRR DOMAIN OF SLIT2 AND THEFIRST IG DOMAIN FROM ROBO1	B	434	B	457	Structural disulfide	0.326049
2V9T	HOMO SAPIENS	STRUCTURAL PROTEIN/RECEPTOR	1.70 A	COMPLEX BETWEEN THE SECOND LRR DOMAIN OF SLIT2 AND THEFIRST IG DOMAIN FROM ROBO1	B	436	B	478	Reversible disulfide	0.672074
2VPK	HOMO SAPIENS	TRANSCRIPTION	2.00 A	CRYSTAL STRUCTURE OF THE BTB DOMAIN OF HUMAN MYONEURIN	A	7	A	7	Reversible disulfide	0.761546
2X2U	HOMO SAPIENS	TRANSFERASE	2.00 A	FIRST TWO CADHERIN-LIKE DOMAINS FROM HUMAN RET	A	137	A	142	Structural disulfide	0.201001
2X2U	HOMO SAPIENS	TRANSFERASE	2.00 A	FIRST TWO CADHERIN-LIKE DOMAINS FROM HUMAN RET	A	157	A	197	Reversible disulfide	0.600378
2X2U	HOMO SAPIENS	TRANSFERASE	2.00 A	FIRST TWO CADHERIN-LIKE DOMAINS FROM HUMAN RET	A	166	A	243	Reversible disulfide	0.508083
2XOC	HOMO SAPIENS	LIGASE	1.89 A	C-TERMINAL CYSTEINE-RICH DOMAIN OF HUMAN CHFR BOUND TOMADPR	A	444	B	603	Reversible disulfide	0.999811
2XOC	HOMO SAPIENS	LIGASE	1.89 A	C-TERMINAL CYSTEINE-RICH DOMAIN OF HUMAN CHFR BOUND TOMADPR	A	603	B	444	Reversible disulfide	0.999933
2XUS	HOMO SAPIENS	PROTEIN BINDING	1.912 A	CRYSTAL STRUCTURE OF THE BRMS1 N-TERMINAL REGION	A	60	A	60	Reversible disulfide	0.609521
2XUS	HOMO SAPIENS	PROTEIN BINDING	1.912 A	CRYSTAL STRUCTURE OF THE BRMS1 N-TERMINAL REGION	B	60	B	60	Reversible disulfide	0.897405
2Z3R	HOMO SAPIENS	CYTOKINE/CYTOKINE RECEPTOR	2.00 A	CRYSTAL STRUCTURE OF THE IL-15/IL-15RA COMPLEX	A	35	A	85	Reversible disulfide	0.514051
2Z3R	HOMO SAPIENS	CYTOKINE/CYTOKINE RECEPTOR	2.00 A	CRYSTAL STRUCTURE OF THE IL-15/IL-15RA COMPLEX	A	42	A	88	Structural disulfide	0.378607
2Z3R	HOMO SAPIENS	CYTOKINE/CYTOKINE RECEPTOR	2.00 A	CRYSTAL STRUCTURE OF THE IL-15/IL-15RA COMPLEX	B	3	B	45	Structural disulfide	0.18232
2Z3R	HOMO SAPIENS	CYTOKINE/CYTOKINE RECEPTOR	2.00 A	CRYSTAL STRUCTURE OF THE IL-15/IL-15RA COMPLEX	B	29	B	63	Structural disulfide	0.205253
2Z3R	HOMO SAPIENS	CYTOKINE/CYTOKINE RECEPTOR	2.00 A	CRYSTAL STRUCTURE OF THE IL-15/IL-15RA COMPLEX	C	35	C	85	Reversible disulfide	0.538807
2Z3R	HOMO SAPIENS	CYTOKINE/CYTOKINE RECEPTOR	2.00 A	CRYSTAL STRUCTURE OF THE IL-15/IL-15RA COMPLEX	C	42	C	88	Structural disulfide	0.4444
2Z3R	HOMO SAPIENS	CYTOKINE/CYTOKINE RECEPTOR	2.00 A	CRYSTAL STRUCTURE OF THE IL-15/IL-15RA COMPLEX	D	3	D	45	Structural disulfide	0.189106
2Z3R	HOMO SAPIENS	CYTOKINE/CYTOKINE RECEPTOR	2.00 A	CRYSTAL STRUCTURE OF THE IL-15/IL-15RA COMPLEX	D	29	D	63	Structural disulfide	0.188631
2Z3R	HOMO SAPIENS	CYTOKINE/CYTOKINE RECEPTOR	2.00 A	CRYSTAL STRUCTURE OF THE IL-15/IL-15RA COMPLEX	E	35	E	85	Reversible disulfide	0.549139
2Z3R	HOMO SAPIENS	CYTOKINE/CYTOKINE RECEPTOR	2.00 A	CRYSTAL STRUCTURE OF THE IL-15/IL-15RA COMPLEX	E	42	E	88	Structural disulfide	0.403681
2Z3R	HOMO SAPIENS	CYTOKINE/CYTOKINE RECEPTOR	2.00 A	CRYSTAL STRUCTURE OF THE IL-15/IL-15RA COMPLEX	F	3	F	45	Structural disulfide	0.178067
2Z3R	HOMO SAPIENS	CYTOKINE/CYTOKINE RECEPTOR	2.00 A	CRYSTAL STRUCTURE OF THE IL-15/IL-15RA COMPLEX	F	29	F	63	Structural disulfide	0.220079
2Z3R	HOMO SAPIENS	CYTOKINE/CYTOKINE RECEPTOR	2.00 A	CRYSTAL STRUCTURE OF THE IL-15/IL-15RA COMPLEX	G	35	G	85	Structural disulfide	0.483507
2Z3R	HOMO SAPIENS	CYTOKINE/CYTOKINE RECEPTOR	2.00 A	CRYSTAL STRUCTURE OF THE IL-15/IL-15RA COMPLEX	G	42	G	88	Structural disulfide	0.469365
2Z3R	HOMO SAPIENS	CYTOKINE/CYTOKINE RECEPTOR	2.00 A	CRYSTAL STRUCTURE OF THE IL-15/IL-15RA COMPLEX	H	3	H	45	Structural disulfide	0.19473
2Z3R	HOMO SAPIENS	CYTOKINE/CYTOKINE RECEPTOR	2.00 A	CRYSTAL STRUCTURE OF THE IL-15/IL-15RA COMPLEX	H	29	H	63	Structural disulfide	0.210523
2Z3R	HOMO SAPIENS	CYTOKINE/CYTOKINE RECEPTOR	2.00 A	CRYSTAL STRUCTURE OF THE IL-15/IL-15RA COMPLEX	I	35	I	85	Reversible disulfide	0.521952
2Z3R	HOMO SAPIENS	CYTOKINE/CYTOKINE RECEPTOR	2.00 A	CRYSTAL STRUCTURE OF THE IL-15/IL-15RA COMPLEX	I	42	I	88	Structural disulfide	0.455221
2Z3R	HOMO SAPIENS	CYTOKINE/CYTOKINE RECEPTOR	2.00 A	CRYSTAL STRUCTURE OF THE IL-15/IL-15RA COMPLEX	J	3	J	45	Structural disulfide	0.167313
2Z3R	HOMO SAPIENS	CYTOKINE/CYTOKINE RECEPTOR	2.00 A	CRYSTAL STRUCTURE OF THE IL-15/IL-15RA COMPLEX	J	29	J	63	Structural disulfide	0.228708
2Z3R	HOMO SAPIENS	CYTOKINE/CYTOKINE RECEPTOR	2.00 A	CRYSTAL STRUCTURE OF THE IL-15/IL-15RA COMPLEX	K	35	K	85	Reversible disulfide	0.54932
2Z3R	HOMO SAPIENS	CYTOKINE/CYTOKINE RECEPTOR	2.00 A	CRYSTAL STRUCTURE OF THE IL-15/IL-15RA COMPLEX	K	42	K	88	Structural disulfide	0.410322
2Z3R	HOMO SAPIENS	CYTOKINE/CYTOKINE RECEPTOR	2.00 A	CRYSTAL STRUCTURE OF THE IL-15/IL-15RA COMPLEX	L	3	L	45	Structural disulfide	0.197229
2Z3R	HOMO SAPIENS	CYTOKINE/CYTOKINE RECEPTOR	2.00 A	CRYSTAL STRUCTURE OF THE IL-15/IL-15RA COMPLEX	L	29	L	63	Structural disulfide	0.223288
2Z3R	HOMO SAPIENS	CYTOKINE/CYTOKINE RECEPTOR	2.00 A	CRYSTAL STRUCTURE OF THE IL-15/IL-15RA COMPLEX	M	35	M	85	Reversible disulfide	0.505797
2Z3R	HOMO SAPIENS	CYTOKINE/CYTOKINE RECEPTOR	2.00 A	CRYSTAL STRUCTURE OF THE IL-15/IL-15RA COMPLEX	M	42	M	88	Structural disulfide	0.466323
2Z3R	HOMO SAPIENS	CYTOKINE/CYTOKINE RECEPTOR	2.00 A	CRYSTAL STRUCTURE OF THE IL-15/IL-15RA COMPLEX	N	3	N	45	Structural disulfide	0.203997
2Z3R	HOMO SAPIENS	CYTOKINE/CYTOKINE RECEPTOR	2.00 A	CRYSTAL STRUCTURE OF THE IL-15/IL-15RA COMPLEX	N	29	N	63	Structural disulfide	0.223941
2Z3R	HOMO SAPIENS	CYTOKINE/CYTOKINE RECEPTOR	2.00 A	CRYSTAL STRUCTURE OF THE IL-15/IL-15RA COMPLEX	O	35	O	85	Reversible disulfide	0.547055
2Z3R	HOMO SAPIENS	CYTOKINE/CYTOKINE RECEPTOR	2.00 A	CRYSTAL STRUCTURE OF THE IL-15/IL-15RA COMPLEX	O	42	O	88	Structural disulfide	0.404723
2Z3R	HOMO SAPIENS	CYTOKINE/CYTOKINE RECEPTOR	2.00 A	CRYSTAL STRUCTURE OF THE IL-15/IL-15RA COMPLEX	P	3	P	45	Structural disulfide	0.189491
2Z3R	HOMO SAPIENS	CYTOKINE/CYTOKINE RECEPTOR	2.00 A	CRYSTAL STRUCTURE OF THE IL-15/IL-15RA COMPLEX	P	29	P	63	Structural disulfide	0.235529
3DRZ	HOMO SAPIENS	UNKNOWN FUNCTION	1.90 A	X-RAY CRYSTAL STRUCTURE OF THE N-TERMINAL BTB DOMAIN OF HUMAN KCTD5PROTEIN	A	63	A	74	Structural disulfide	0.275817
3DRZ	HOMO SAPIENS	UNKNOWN FUNCTION	1.90 A	X-RAY CRYSTAL STRUCTURE OF THE N-TERMINAL BTB DOMAIN OF HUMAN KCTD5PROTEIN	B	63	B	74	Structural disulfide	0.250253
3DRZ	HOMO SAPIENS	UNKNOWN FUNCTION	1.90 A	X-RAY CRYSTAL STRUCTURE OF THE N-TERMINAL BTB DOMAIN OF HUMAN KCTD5PROTEIN	C	63	C	74	Structural disulfide	0.493825
3DRZ	HOMO SAPIENS	UNKNOWN FUNCTION	1.90 A	X-RAY CRYSTAL STRUCTURE OF THE N-TERMINAL BTB DOMAIN OF HUMAN KCTD5PROTEIN	D	63	D	74	Reversible disulfide	0.589498
3DRZ	HOMO SAPIENS	UNKNOWN FUNCTION	1.90 A	X-RAY CRYSTAL STRUCTURE OF THE N-TERMINAL BTB DOMAIN OF HUMAN KCTD5PROTEIN	E	63	E	74	Reversible disulfide	0.596281
3EAC	HOMO SAPIENS	TRANSFERASE	1.37 A	CRYSTAL STRUCTURE OF SH2 DOMAIN OF HUMAN CSK (CARBOXYL-TERMINAL SRCKINASE), OXIDIZED FORM.	A	122	A	164	Reversible disulfide	0.549658
3ECM	HOMO SAPIENS	HYDROLASE	1.90 A	CRYSTAL STRUCTURE OF THE UNLIGANDED PDE8A CATALYTIC DOMAIN	A	528	A	533	Reversible disulfide	0.538161
3F6K	HOMO SAPIENS	SIGNALING PROTEIN	2.00 A	CRYSTAL STRUCTURE OF THE VPS10P DOMAIN OF HUMAN SORTILIN/NTS3 INCOMPLEX WITH NEUROTENSIN	A	224	A	244	Structural disulfide	0.277852
3F6K	HOMO SAPIENS	SIGNALING PROTEIN	2.00 A	CRYSTAL STRUCTURE OF THE VPS10P DOMAIN OF HUMAN SORTILIN/NTS3 INCOMPLEX WITH NEUROTENSIN	A	415	A	425	Structural disulfide	0.32378
3F6K	HOMO SAPIENS	SIGNALING PROTEIN	2.00 A	CRYSTAL STRUCTURE OF THE VPS10P DOMAIN OF HUMAN SORTILIN/NTS3 INCOMPLEX WITH NEUROTENSIN	A	579	A	618	Structural disulfide	0.360731
3F6K	HOMO SAPIENS	SIGNALING PROTEIN	2.00 A	CRYSTAL STRUCTURE OF THE VPS10P DOMAIN OF HUMAN SORTILIN/NTS3 INCOMPLEX WITH NEUROTENSIN	A	601	A	633	Structural disulfide	0.251557
3F6K	HOMO SAPIENS	SIGNALING PROTEIN	2.00 A	CRYSTAL STRUCTURE OF THE VPS10P DOMAIN OF HUMAN SORTILIN/NTS3 INCOMPLEX WITH NEUROTENSIN	A	635	A	690	Structural disulfide	0.326856
3F6K	HOMO SAPIENS	SIGNALING PROTEIN	2.00 A	CRYSTAL STRUCTURE OF THE VPS10P DOMAIN OF HUMAN SORTILIN/NTS3 INCOMPLEX WITH NEUROTENSIN	A	642	A	655	Structural disulfide	0.226695
3F6K	HOMO SAPIENS	SIGNALING PROTEIN	2.00 A	CRYSTAL STRUCTURE OF THE VPS10P DOMAIN OF HUMAN SORTILIN/NTS3 INCOMPLEX WITH NEUROTENSIN	A	669	A	707	Reversible disulfide	0.867742
3GV3	HOMO SAPIENS	CYTOKINE	1.60 A	CXCL12 (SDF) IN TRIGONAL SPACE GROUP	A	9	A	34	Structural disulfide	0.3472
3GV3	HOMO SAPIENS	CYTOKINE	1.60 A	CXCL12 (SDF) IN TRIGONAL SPACE GROUP	A	11	A	50	Reversible disulfide	0.619451
3HJ2	HOMO SAPIENS	ANTIMICROBIAL PROTEIN	1.40 A	CRYSTAL STRUCTURE OF COVALENT DIMER OF HNP1	A	1	B	1	Structural disulfide	0.280108
3HJ2	HOMO SAPIENS	ANTIMICROBIAL PROTEIN	1.40 A	CRYSTAL STRUCTURE OF COVALENT DIMER OF HNP1	A	5	A	33	Reversible disulfide	0.64202
3HJ2	HOMO SAPIENS	ANTIMICROBIAL PROTEIN	1.40 A	CRYSTAL STRUCTURE OF COVALENT DIMER OF HNP1	A	7	A	22	Reversible disulfide	0.634177
3HJ2	HOMO SAPIENS	ANTIMICROBIAL PROTEIN	1.40 A	CRYSTAL STRUCTURE OF COVALENT DIMER OF HNP1	A	12	A	32	Reversible disulfide	0.54275
3HJ2	HOMO SAPIENS	ANTIMICROBIAL PROTEIN	1.40 A	CRYSTAL STRUCTURE OF COVALENT DIMER OF HNP1	B	5	B	33	Reversible disulfide	0.770208
3HJ2	HOMO SAPIENS	ANTIMICROBIAL PROTEIN	1.40 A	CRYSTAL STRUCTURE OF COVALENT DIMER OF HNP1	B	7	B	22	Reversible disulfide	0.661098
3HJ2	HOMO SAPIENS	ANTIMICROBIAL PROTEIN	1.40 A	CRYSTAL STRUCTURE OF COVALENT DIMER OF HNP1	B	12	B	32	Reversible disulfide	0.695114
3JTC	HOMO SAPIENS	BLOOD CLOTTING	1.60 A	IMPORTANCE OF MG2+ IN THE CA2+-DEPENDENT FOLDING OF THE GAMMA-CARBOXYGLUTAMIC ACID DOMAINS OF VITAMIN K-DEPENDENT CLOTTING ANDANTICLOTTING PROTEINS	A	101	A	169	Structural disulfide	0.409213
3JTC	HOMO SAPIENS	BLOOD CLOTTING	1.60 A	IMPORTANCE OF MG2+ IN THE CA2+-DEPENDENT FOLDING OF THE GAMMA-CARBOXYGLUTAMIC ACID DOMAINS OF VITAMIN K-DEPENDENT CLOTTING ANDANTICLOTTING PROTEINS	B	101	B	169	Structural disulfide	0.418902
3JTC	HOMO SAPIENS	BLOOD CLOTTING	1.60 A	IMPORTANCE OF MG2+ IN THE CA2+-DEPENDENT FOLDING OF THE GAMMA-CARBOXYGLUTAMIC ACID DOMAINS OF VITAMIN K-DEPENDENT CLOTTING ANDANTICLOTTING PROTEINS	C	17	C	22	Structural disulfide	0.487313
3JTC	HOMO SAPIENS	BLOOD CLOTTING	1.60 A	IMPORTANCE OF MG2+ IN THE CA2+-DEPENDENT FOLDING OF THE GAMMA-CARBOXYGLUTAMIC ACID DOMAINS OF VITAMIN K-DEPENDENT CLOTTING ANDANTICLOTTING PROTEINS	D	17	D	22	Reversible disulfide	0.67887
3KS9	HOMO SAPIENS	SIGNALING PROTEIN	1.90 A	METABOTROPIC GLUTAMATE RECEPTOR MGLUR1 COMPLEXED WITH LY341495ANTAGONIST	A	67	A	109	Structural disulfide	0.177282
3KS9	HOMO SAPIENS	SIGNALING PROTEIN	1.90 A	METABOTROPIC GLUTAMATE RECEPTOR MGLUR1 COMPLEXED WITH LY341495ANTAGONIST	A	378	A	394	Structural disulfide	0.231918
3KS9	HOMO SAPIENS	SIGNALING PROTEIN	1.90 A	METABOTROPIC GLUTAMATE RECEPTOR MGLUR1 COMPLEXED WITH LY341495ANTAGONIST	A	432	A	439	Reversible disulfide	0.593246
3KS9	HOMO SAPIENS	SIGNALING PROTEIN	1.90 A	METABOTROPIC GLUTAMATE RECEPTOR MGLUR1 COMPLEXED WITH LY341495ANTAGONIST	B	67	B	109	Structural disulfide	0.172507
3KS9	HOMO SAPIENS	SIGNALING PROTEIN	1.90 A	METABOTROPIC GLUTAMATE RECEPTOR MGLUR1 COMPLEXED WITH LY341495ANTAGONIST	B	378	B	394	Structural disulfide	0.242181
3KS9	HOMO SAPIENS	SIGNALING PROTEIN	1.90 A	METABOTROPIC GLUTAMATE RECEPTOR MGLUR1 COMPLEXED WITH LY341495ANTAGONIST	B	432	B	439	Reversible disulfide	0.564273
3LLK	HOMO SAPIENS	OXIDOREDUCTASE	2.00 A	SULFHYDRYL OXIDASE FRAGMENT OF HUMAN QSOX1	A	393	A	405	Structural disulfide	0.205841
3LLK	HOMO SAPIENS	OXIDOREDUCTASE	2.00 A	SULFHYDRYL OXIDASE FRAGMENT OF HUMAN QSOX1	A	449	A	452	Reversible disulfide	0.601756
3LLK	HOMO SAPIENS	OXIDOREDUCTASE	2.00 A	SULFHYDRYL OXIDASE FRAGMENT OF HUMAN QSOX1	A	509	A	512	Structural disulfide	0.243938
3LLK	HOMO SAPIENS	OXIDOREDUCTASE	2.00 A	SULFHYDRYL OXIDASE FRAGMENT OF HUMAN QSOX1	B	393	B	405	Structural disulfide	0.223487
3LLK	HOMO SAPIENS	OXIDOREDUCTASE	2.00 A	SULFHYDRYL OXIDASE FRAGMENT OF HUMAN QSOX1	B	449	B	452	Reversible disulfide	0.515685
3LLK	HOMO SAPIENS	OXIDOREDUCTASE	2.00 A	SULFHYDRYL OXIDASE FRAGMENT OF HUMAN QSOX1	B	509	B	512	Structural disulfide	0.245752
3LLK	HOMO SAPIENS	OXIDOREDUCTASE	2.00 A	SULFHYDRYL OXIDASE FRAGMENT OF HUMAN QSOX1	C	393	C	405	Structural disulfide	0.214422
3LLK	HOMO SAPIENS	OXIDOREDUCTASE	2.00 A	SULFHYDRYL OXIDASE FRAGMENT OF HUMAN QSOX1	C	449	C	452	Structural disulfide	0.431022
3LLK	HOMO SAPIENS	OXIDOREDUCTASE	2.00 A	SULFHYDRYL OXIDASE FRAGMENT OF HUMAN QSOX1	C	509	C	512	Structural disulfide	0.247963
3M1D	HOMO SAPIENS	METAL BINDING PROTEIN	2.00 A	STRUCTURE OF BIR1 FROM CIAP1	A	45	A	85	Reversible disulfide	0.900648
3M1D	HOMO SAPIENS	METAL BINDING PROTEIN	2.00 A	STRUCTURE OF BIR1 FROM CIAP1	B	45	B	85	Reversible disulfide	0.900648
3MSH	HOMO SAPIENS	PROTEIN BINDING	1.51 A	CRYSTAL STRUCTURE OF HEPATITIS B X-INTERACTING PROTEIN AT HIGHRESOLUTION	A	66	A	66	Reversible disulfide	0.601357
3OP8	HOMO SAPIENS	PROTEIN BINDING	1.90 A	CRYSTAL STRUCTURE OF THE DOMAIN V FROM BETA2-GLYCOPROTEIN I	A	245	A	296	Structural disulfide	0.278781
3OP8	HOMO SAPIENS	PROTEIN BINDING	1.90 A	CRYSTAL STRUCTURE OF THE DOMAIN V FROM BETA2-GLYCOPROTEIN I	A	281	A	306	Structural disulfide	0.246827
3OP8	HOMO SAPIENS	PROTEIN BINDING	1.90 A	CRYSTAL STRUCTURE OF THE DOMAIN V FROM BETA2-GLYCOPROTEIN I	A	288	A	326	Reversible disulfide	0.570331
3OP8	HOMO SAPIENS	PROTEIN BINDING	1.90 A	CRYSTAL STRUCTURE OF THE DOMAIN V FROM BETA2-GLYCOPROTEIN I	B	245	B	296	Structural disulfide	0.32066
3OP8	HOMO SAPIENS	PROTEIN BINDING	1.90 A	CRYSTAL STRUCTURE OF THE DOMAIN V FROM BETA2-GLYCOPROTEIN I	B	281	B	306	Structural disulfide	0.25433
3OP8	HOMO SAPIENS	PROTEIN BINDING	1.90 A	CRYSTAL STRUCTURE OF THE DOMAIN V FROM BETA2-GLYCOPROTEIN I	B	288	B	326	Reversible disulfide	0.578597
3OSK	HOMO SAPIENS	IMMUNE SYSTEM	1.80 A	CRYSTAL STRUCTURE OF HUMAN CTLA-4 APO HOMODIMER	A	23	A	94	Structural disulfide	0.205116
3OSK	HOMO SAPIENS	IMMUNE SYSTEM	1.80 A	CRYSTAL STRUCTURE OF HUMAN CTLA-4 APO HOMODIMER	A	50	A	68	Structural disulfide	0.297635
3OSK	HOMO SAPIENS	IMMUNE SYSTEM	1.80 A	CRYSTAL STRUCTURE OF HUMAN CTLA-4 APO HOMODIMER	A	122	B	122	Reversible disulfide	0.592778
3OSK	HOMO SAPIENS	IMMUNE SYSTEM	1.80 A	CRYSTAL STRUCTURE OF HUMAN CTLA-4 APO HOMODIMER	B	23	B	94	Structural disulfide	0.201898
3OSK	HOMO SAPIENS	IMMUNE SYSTEM	1.80 A	CRYSTAL STRUCTURE OF HUMAN CTLA-4 APO HOMODIMER	B	50	B	68	Structural disulfide	0.277525
3P2T	HOMO SAPIENS	IMMUNE SYSTEM	1.70 A	CRYSTAL STRUCTURE OF LEUKOCYTE IG-LIKE RECEPTOR LILRB4 (ILT3/LIR-5/CD85K)	A	26	A	75	Structural disulfide	0.150638
3P2T	HOMO SAPIENS	IMMUNE SYSTEM	1.70 A	CRYSTAL STRUCTURE OF LEUKOCYTE IG-LIKE RECEPTOR LILRB4 (ILT3/LIR-5/CD85K)	A	121	A	172	Structural disulfide	0.225109
3P2T	HOMO SAPIENS	IMMUNE SYSTEM	1.70 A	CRYSTAL STRUCTURE OF LEUKOCYTE IG-LIKE RECEPTOR LILRB4 (ILT3/LIR-5/CD85K)	A	133	A	143	Reversible disulfide	0.527644
3POW	HOMO SAPIENS	CHAPERONE	1.55 A	CRYSTAL STRUCTURE OF THE GLOBULAR DOMAIN OF HUMAN CALRETICULIN	A	105	A	137	Reversible disulfide	0.722536
3Q2U	HOMO SAPIENS	MEMBRANE PROTEIN	1.85 A	STRUCTURE OF HUMAN GLIOMA PATHOGENESIS-RELATED PROTEIN 1 REVEALSUNIQUE LOOPS AND SURFACE MOTIFS.	A	75	A	156	Structural disulfide	0.131894
3Q2U	HOMO SAPIENS	MEMBRANE PROTEIN	1.85 A	STRUCTURE OF HUMAN GLIOMA PATHOGENESIS-RELATED PROTEIN 1 REVEALSUNIQUE LOOPS AND SURFACE MOTIFS.	A	131	A	135	Structural disulfide	0.298203
3Q2U	HOMO SAPIENS	MEMBRANE PROTEIN	1.85 A	STRUCTURE OF HUMAN GLIOMA PATHOGENESIS-RELATED PROTEIN 1 REVEALSUNIQUE LOOPS AND SURFACE MOTIFS.	A	151	A	173	Reversible disulfide	0.545366
3Q2U	HOMO SAPIENS	MEMBRANE PROTEIN	1.85 A	STRUCTURE OF HUMAN GLIOMA PATHOGENESIS-RELATED PROTEIN 1 REVEALSUNIQUE LOOPS AND SURFACE MOTIFS.	A	192	A	201	Structural disulfide	0.244715
3Q2U	HOMO SAPIENS	MEMBRANE PROTEIN	1.85 A	STRUCTURE OF HUMAN GLIOMA PATHOGENESIS-RELATED PROTEIN 1 REVEALSUNIQUE LOOPS AND SURFACE MOTIFS.	A	195	A	206	Structural disulfide	0.196802
3Q4U	HOMO SAPIENS	TRANSFERASE	1.82 A	CRYSTAL STRUCTURE OF THE ACVR1 KINASE DOMAIN IN COMPLEX WITH LDN-193189	A	395	C	395	Reversible disulfide	0.615498
3Q4U	HOMO SAPIENS	TRANSFERASE	1.82 A	CRYSTAL STRUCTURE OF THE ACVR1 KINASE DOMAIN IN COMPLEX WITH LDN-193189	B	395	D	395	Reversible disulfide	0.833632
3QTE	HOMO SAPIENS	ANTIMICROBIAL PROTEIN	1.95 A	CRYSTAL STRUCTURE OF HUMAN ALPHA-DEFENSIN 6 (H27W MUTANT)	A	4	A	31	Reversible disulfide	0.665407
3QTE	HOMO SAPIENS	ANTIMICROBIAL PROTEIN	1.95 A	CRYSTAL STRUCTURE OF HUMAN ALPHA-DEFENSIN 6 (H27W MUTANT)	A	6	A	20	Structural disulfide	0.313797
3QTE	HOMO SAPIENS	ANTIMICROBIAL PROTEIN	1.95 A	CRYSTAL STRUCTURE OF HUMAN ALPHA-DEFENSIN 6 (H27W MUTANT)	A	10	A	30	Reversible disulfide	0.631077
3QTE	HOMO SAPIENS	ANTIMICROBIAL PROTEIN	1.95 A	CRYSTAL STRUCTURE OF HUMAN ALPHA-DEFENSIN 6 (H27W MUTANT)	B	4	B	31	Reversible disulfide	0.637868
3QTE	HOMO SAPIENS	ANTIMICROBIAL PROTEIN	1.95 A	CRYSTAL STRUCTURE OF HUMAN ALPHA-DEFENSIN 6 (H27W MUTANT)	B	6	B	20	Structural disulfide	0.305399
3QTE	HOMO SAPIENS	ANTIMICROBIAL PROTEIN	1.95 A	CRYSTAL STRUCTURE OF HUMAN ALPHA-DEFENSIN 6 (H27W MUTANT)	B	10	B	30	Reversible disulfide	0.556059
3QTE	HOMO SAPIENS	ANTIMICROBIAL PROTEIN	1.95 A	CRYSTAL STRUCTURE OF HUMAN ALPHA-DEFENSIN 6 (H27W MUTANT)	C	4	C	31	Reversible disulfide	0.58215
3QTE	HOMO SAPIENS	ANTIMICROBIAL PROTEIN	1.95 A	CRYSTAL STRUCTURE OF HUMAN ALPHA-DEFENSIN 6 (H27W MUTANT)	C	6	C	20	Structural disulfide	0.341794
3QTE	HOMO SAPIENS	ANTIMICROBIAL PROTEIN	1.95 A	CRYSTAL STRUCTURE OF HUMAN ALPHA-DEFENSIN 6 (H27W MUTANT)	C	10	C	30	Reversible disulfide	0.537225
3QTE	HOMO SAPIENS	ANTIMICROBIAL PROTEIN	1.95 A	CRYSTAL STRUCTURE OF HUMAN ALPHA-DEFENSIN 6 (H27W MUTANT)	D	4	D	31	Reversible disulfide	0.658014
3QTE	HOMO SAPIENS	ANTIMICROBIAL PROTEIN	1.95 A	CRYSTAL STRUCTURE OF HUMAN ALPHA-DEFENSIN 6 (H27W MUTANT)	D	6	D	20	Structural disulfide	0.407697
3QTE	HOMO SAPIENS	ANTIMICROBIAL PROTEIN	1.95 A	CRYSTAL STRUCTURE OF HUMAN ALPHA-DEFENSIN 6 (H27W MUTANT)	D	10	D	30	Reversible disulfide	0.615244
3R5J	HOMO SAPIENS	HYDROLASE/HYDROLASE INHIBITOR	1.77 A	CRYSTAL STRUCTURE OF ACTIVE CASPASE-2 BOUND WITH AC-ADVAD-CHO	B	436	D	436	Reversible disulfide	0.89451
3RFE	HOMO SAPIENS	CELL ADHESION	1.25 A	CRYSTAL STRUCTURE OF GLYCOPROTEIN GPIB ECTODOMAIN	A	1	A	7	Structural disulfide	0.179698
3RFE	HOMO SAPIENS	CELL ADHESION	1.25 A	CRYSTAL STRUCTURE OF GLYCOPROTEIN GPIB ECTODOMAIN	A	5	A	14	Structural disulfide	0.298032
3RFE	HOMO SAPIENS	CELL ADHESION	1.25 A	CRYSTAL STRUCTURE OF GLYCOPROTEIN GPIB ECTODOMAIN	A	68	A	93	Reversible disulfide	0.529141
3RFE	HOMO SAPIENS	CELL ADHESION	1.25 A	CRYSTAL STRUCTURE OF GLYCOPROTEIN GPIB ECTODOMAIN	A	70	A	116	Reversible disulfide	0.630335
3RFE	HOMO SAPIENS	CELL ADHESION	1.25 A	CRYSTAL STRUCTURE OF GLYCOPROTEIN GPIB ECTODOMAIN	B	1	B	7	Structural disulfide	0.173195
3RFE	HOMO SAPIENS	CELL ADHESION	1.25 A	CRYSTAL STRUCTURE OF GLYCOPROTEIN GPIB ECTODOMAIN	B	5	B	14	Structural disulfide	0.29557
3RFE	HOMO SAPIENS	CELL ADHESION	1.25 A	CRYSTAL STRUCTURE OF GLYCOPROTEIN GPIB ECTODOMAIN	B	68	B	93	Structural disulfide	0.483965
3RFE	HOMO SAPIENS	CELL ADHESION	1.25 A	CRYSTAL STRUCTURE OF GLYCOPROTEIN GPIB ECTODOMAIN	B	70	B	116	Reversible disulfide	0.606544
3SMZ	HOMO SAPIENS	RNA BINDING PROTEIN	1.99 A	HUMAN RAVER1 RRM1-3 DOMAINS (RESIDUES 39-320)	A	239	A	251	Reversible disulfide	0.691392
3WSR	HOMO SAPIENS	SUGAR BINDING PROTEIN	1.91 A	CRYSTAL STRUCTURE OF CLEC-2 IN COMPLEX WITH O-GLYCOSYLATED PODOPLANIN	A	102	A	113	Structural disulfide	0.19157
3WSR	HOMO SAPIENS	SUGAR BINDING PROTEIN	1.91 A	CRYSTAL STRUCTURE OF CLEC-2 IN COMPLEX WITH O-GLYCOSYLATED PODOPLANIN	A	130	A	216	Structural disulfide	0.226235
3WSR	HOMO SAPIENS	SUGAR BINDING PROTEIN	1.91 A	CRYSTAL STRUCTURE OF CLEC-2 IN COMPLEX WITH O-GLYCOSYLATED PODOPLANIN	A	195	A	208	Structural disulfide	0.145494
3WSR	HOMO SAPIENS	SUGAR BINDING PROTEIN	1.91 A	CRYSTAL STRUCTURE OF CLEC-2 IN COMPLEX WITH O-GLYCOSYLATED PODOPLANIN	B	102	B	113	Structural disulfide	0.208136
3WSR	HOMO SAPIENS	SUGAR BINDING PROTEIN	1.91 A	CRYSTAL STRUCTURE OF CLEC-2 IN COMPLEX WITH O-GLYCOSYLATED PODOPLANIN	B	130	B	216	Structural disulfide	0.206145
3WSR	HOMO SAPIENS	SUGAR BINDING PROTEIN	1.91 A	CRYSTAL STRUCTURE OF CLEC-2 IN COMPLEX WITH O-GLYCOSYLATED PODOPLANIN	B	195	B	208	Structural disulfide	0.146129
3WSR	HOMO SAPIENS	SUGAR BINDING PROTEIN	1.91 A	CRYSTAL STRUCTURE OF CLEC-2 IN COMPLEX WITH O-GLYCOSYLATED PODOPLANIN	C	55	D	55	Reversible disulfide	0.83462
3ZQK	HOMO SAPIENS	BLOOD CLOTTING	1.70 A	VON WILLEBRAND FACTOR A2 DOMAIN WITH CALCIUM	A	1669	A	1670	Reversible disulfide	0.71714
3ZQK	HOMO SAPIENS	BLOOD CLOTTING	1.70 A	VON WILLEBRAND FACTOR A2 DOMAIN WITH CALCIUM	B	1669	B	1670	Reversible disulfide	0.784146
3ZQK	HOMO SAPIENS	BLOOD CLOTTING	1.70 A	VON WILLEBRAND FACTOR A2 DOMAIN WITH CALCIUM	C	1669	C	1670	Reversible disulfide	0.775131
4AS4	HOMO SAPIENS	HYDROLASE	1.70 A	STRUCTURE OF HUMAN INOSITOL MONOPHOSPHATASE 1	A	24	A	125	Structural disulfide	0.439448
4AS4	HOMO SAPIENS	HYDROLASE	1.70 A	STRUCTURE OF HUMAN INOSITOL MONOPHOSPHATASE 1	B	24	B	125	Reversible disulfide	0.559325
4AUV	HOMO SAPIENS	APOPTOSIS	2.00 A	CRYSTAL STRUCTURE OF THE BRMS1 N-TERMINAL REGION	A	60	D	60	Structural disulfide	0.403611
4AUV	HOMO SAPIENS	APOPTOSIS	2.00 A	CRYSTAL STRUCTURE OF THE BRMS1 N-TERMINAL REGION	B	60	E	60	Reversible disulfide	0.573542
4AUV	HOMO SAPIENS	APOPTOSIS	2.00 A	CRYSTAL STRUCTURE OF THE BRMS1 N-TERMINAL REGION	C	60	H	60	Structural disulfide	0.426205
4AUV	HOMO SAPIENS	APOPTOSIS	2.00 A	CRYSTAL STRUCTURE OF THE BRMS1 N-TERMINAL REGION	F	60	G	60	Reversible disulfide	0.528791
4AVP	HOMO SAPIENS	TRANSCRIPTION	1.82 A	CRYSTAL STRUCTURE OF THE DNA-BINDING DOMAIN OF HUMAN ETV1.	A	416	B	416	Reversible disulfide	0.95568
4AVP	HOMO SAPIENS	TRANSCRIPTION	1.82 A	CRYSTAL STRUCTURE OF THE DNA-BINDING DOMAIN OF HUMAN ETV1.	C	416	D	416	Reversible disulfide	0.938097
4B9D	HOMO SAPIENS	TRANSFERASE	1.90 A	CRYSTAL STRUCTURE OF HUMAN NIMA-RELATED KINASE 1 (NEK1)WITH INHIBITOR.	A	163	B	276	Reversible disulfide	0.620295
4B9D	HOMO SAPIENS	TRANSFERASE	1.90 A	CRYSTAL STRUCTURE OF HUMAN NIMA-RELATED KINASE 1 (NEK1)WITH INHIBITOR.	A	276	B	163	Reversible disulfide	0.652461
4CO8	HOMO SAPIENS	TRANSCRIPTION	1.05 A	STRUCTURE OF THE DNA BINDING ETS DOMAIN OF HUMAN ETV4	A	422	A	422	Reversible disulfide	0.884436
4DKC	HOMO SAPIENS	CYTOKINE	1.85 A	CRYSTAL STRUCTURE OF HUMAN INTERLEUKIN-34	A	35	A	180	Reversible disulfide	0.560094
4DKC	HOMO SAPIENS	CYTOKINE	1.85 A	CRYSTAL STRUCTURE OF HUMAN INTERLEUKIN-34	A	177	A	191	Structural disulfide	0.427958
4DKC	HOMO SAPIENS	CYTOKINE	1.85 A	CRYSTAL STRUCTURE OF HUMAN INTERLEUKIN-34	B	35	B	180	Reversible disulfide	0.646086
4DKC	HOMO SAPIENS	CYTOKINE	1.85 A	CRYSTAL STRUCTURE OF HUMAN INTERLEUKIN-34	B	177	B	191	Structural disulfide	0.464091
4DOM	HOMO SAPIENS	SIGNALING PROTEIN	1.80 A	CRYSTAL STRUCTURE OF THE TIR-DOMAIN OF HUMAN MYELOID DIFFERENTIATIONPRIMARY RESPONSE PROTEIN (MYD88)	A	203	A	280	Reversible disulfide	0.653771
4EIY	HOMO SAPIENS	MEMBRANE PROTEIN	1.80 A	CRYSTAL STRUCTURE OF THE CHIMERIC PROTEIN OF A2AAR-BRIL IN COMPLEXWITH ZM241385 AT 1.8A RESOLUTION	A	71	A	159	Structural disulfide	0.285199
4EIY	HOMO SAPIENS	MEMBRANE PROTEIN	1.80 A	CRYSTAL STRUCTURE OF THE CHIMERIC PROTEIN OF A2AAR-BRIL IN COMPLEXWITH ZM241385 AT 1.8A RESOLUTION	A	74	A	146	Structural disulfide	0.191323
4EIY	HOMO SAPIENS	MEMBRANE PROTEIN	1.80 A	CRYSTAL STRUCTURE OF THE CHIMERIC PROTEIN OF A2AAR-BRIL IN COMPLEXWITH ZM241385 AT 1.8A RESOLUTION	A	77	A	166	Structural disulfide	0.483539
4EIY	HOMO SAPIENS	MEMBRANE PROTEIN	1.80 A	CRYSTAL STRUCTURE OF THE CHIMERIC PROTEIN OF A2AAR-BRIL IN COMPLEXWITH ZM241385 AT 1.8A RESOLUTION	A	259	A	262	Reversible disulfide	0.801539
4GDX	HOMO SAPIENS	HYDROLASE	1.67 A	CRYSTAL STRUCTURE OF HUMAN GAMMA-GLUTAMYL TRANSPEPTIDASE--GLUTAMATECOMPLEX	A	50	A	74	Structural disulfide	0.323886
4GDX	HOMO SAPIENS	HYDROLASE	1.67 A	CRYSTAL STRUCTURE OF HUMAN GAMMA-GLUTAMYL TRANSPEPTIDASE--GLUTAMATECOMPLEX	A	192	A	196	Reversible disulfide	0.621255
4GWM	HOMO SAPIENS	HYDROLASE	1.85 A	CRYSTAL STRUCTURE OF HUMAN PROMEPRIN BETA	A	103	A	255	Structural disulfide	0.208085
4GWM	HOMO SAPIENS	HYDROLASE	1.85 A	CRYSTAL STRUCTURE OF HUMAN PROMEPRIN BETA	A	124	A	144	Structural disulfide	0.226541
4GWM	HOMO SAPIENS	HYDROLASE	1.85 A	CRYSTAL STRUCTURE OF HUMAN PROMEPRIN BETA	A	340	A	427	Reversible disulfide	0.886383
4GWM	HOMO SAPIENS	HYDROLASE	1.85 A	CRYSTAL STRUCTURE OF HUMAN PROMEPRIN BETA	B	103	B	255	Structural disulfide	0.216739
4GWM	HOMO SAPIENS	HYDROLASE	1.85 A	CRYSTAL STRUCTURE OF HUMAN PROMEPRIN BETA	B	124	B	144	Structural disulfide	0.227596
4GWM	HOMO SAPIENS	HYDROLASE	1.85 A	CRYSTAL STRUCTURE OF HUMAN PROMEPRIN BETA	B	265	B	273	Reversible disulfide	0.881332
4GWM	HOMO SAPIENS	HYDROLASE	1.85 A	CRYSTAL STRUCTURE OF HUMAN PROMEPRIN BETA	B	340	B	427	Reversible disulfide	0.87885
4GYX	HOMO SAPIENS	STRUCTURAL PROTEIN, BLOOD CLOTTING	1.49 A	THE VON WILLEBRAND FACTOR A3 DOMAIN BINDING REGION OF TYPE IIICOLLAGEN STABILIZED BY THE CYSTEINE KNOT	A	27	B	28	Reversible disulfide	0.999891
4H2B	HOMO SAPIENS	HYDROLASE/HYDROLASE INHIBITOR	1.70 A	HUMAN ECTO-5'-NUCLEOTIDASE (CD73): CRYSTAL FORM II (OPEN) IN COMPLEXWITH BAICALIN	A	51	A	57	Structural disulfide	0.304098
4H2B	HOMO SAPIENS	HYDROLASE/HYDROLASE INHIBITOR	1.70 A	HUMAN ECTO-5'-NUCLEOTIDASE (CD73): CRYSTAL FORM II (OPEN) IN COMPLEXWITH BAICALIN	A	353	A	358	Structural disulfide	0.205874
4H2B	HOMO SAPIENS	HYDROLASE/HYDROLASE INHIBITOR	1.70 A	HUMAN ECTO-5'-NUCLEOTIDASE (CD73): CRYSTAL FORM II (OPEN) IN COMPLEXWITH BAICALIN	A	365	A	387	Reversible disulfide	0.524252
4H2B	HOMO SAPIENS	HYDROLASE/HYDROLASE INHIBITOR	1.70 A	HUMAN ECTO-5'-NUCLEOTIDASE (CD73): CRYSTAL FORM II (OPEN) IN COMPLEXWITH BAICALIN	A	476	A	479	Structural disulfide	0.287392
4HAE	HOMO SAPIENS	PROTEIN BINDING	2.00 A	CRYSTAL STRUCTURE OF THE CDYL2-CHROMODOMAIN	A	48	A	48	Reversible disulfide	0.679343
4I1F	HOMO SAPIENS	LIGASE	1.58 A	STRUCTURE OF PARKIN-S223P E3 LIGASE	A	323	A	323	Reversible disulfide	0.992575
4IGK	HOMO SAPIENS	TRANSCRIPTION	1.75 A	STRUCTURE OF HUMAN BRCA1 BRCT IN COMPLEX WITH ATRIP PEPTIDE	C	5	D	5	Reversible disulfide	0.885126
4J0U	HOMO SAPIENS	RNA BINDING PROTEIN	1.97 A	CRYSTAL STRUCTURE OF IFIT5/ISG58	A	429	A	476	Reversible disulfide	0.568842
4JQF	HOMO SAPIENS	DNA BINDING PROTEIN	1.60 A	STRUCTURE OF THE C-TERMINAL DOMAIN OF HUMAN TELOMERIC STN1	A	312	A	322	Reversible disulfide	0.524003
4JR2	HOMO SAPIENS	APOPTOSIS, HYDROLASE/HYDROLASE INHIBITOR	1.65 A	HUMAN PROCASPASE-7/CASPASE-7 HETERODIMER BOUND TO AC-DEVD-CMK	A	100	A	246	Reversible disulfide	0.54563
4JR2	HOMO SAPIENS	APOPTOSIS, HYDROLASE/HYDROLASE INHIBITOR	1.65 A	HUMAN PROCASPASE-7/CASPASE-7 HETERODIMER BOUND TO AC-DEVD-CMK	B	100	B	246	Reversible disulfide	0.54563
4LL1	HOMO SAPIENS	ANTITUMOR PROTEIN/PROTEIN BINDING	2.00 A	THE STRUCTURE OF THE TRX AND TXNIP COMPLEX	A	63	A	190	Structural disulfide	0.219387
4LL1	HOMO SAPIENS	ANTITUMOR PROTEIN/PROTEIN BINDING	2.00 A	THE STRUCTURE OF THE TRX AND TXNIP COMPLEX	A	247	B	32	Reversible disulfide	0.877465
4LL1	HOMO SAPIENS	ANTITUMOR PROTEIN/PROTEIN BINDING	2.00 A	THE STRUCTURE OF THE TRX AND TXNIP COMPLEX	C	63	C	190	Structural disulfide	0.182672
4LL1	HOMO SAPIENS	ANTITUMOR PROTEIN/PROTEIN BINDING	2.00 A	THE STRUCTURE OF THE TRX AND TXNIP COMPLEX	C	247	D	32	Reversible disulfide	0.522943
4ML7	HOMO SAPIENS	HYDROLASE	1.80 A	CRYSTAL STRUCTURE OF BRUCELLA ABORTUS PLIC IN COMPLEX WITH HUMANLYSOZYME	A	6	A	128	Reversible disulfide	0.584703
4ML7	HOMO SAPIENS	HYDROLASE	1.80 A	CRYSTAL STRUCTURE OF BRUCELLA ABORTUS PLIC IN COMPLEX WITH HUMANLYSOZYME	A	30	A	116	Structural disulfide	0.413808
4ML7	HOMO SAPIENS	HYDROLASE	1.80 A	CRYSTAL STRUCTURE OF BRUCELLA ABORTUS PLIC IN COMPLEX WITH HUMANLYSOZYME	A	65	A	81	Structural disulfide	0.171595
4ML7	HOMO SAPIENS	HYDROLASE	1.80 A	CRYSTAL STRUCTURE OF BRUCELLA ABORTUS PLIC IN COMPLEX WITH HUMANLYSOZYME	A	77	A	95	Structural disulfide	0.3335
4ML7	HOMO SAPIENS	HYDROLASE	1.80 A	CRYSTAL STRUCTURE OF BRUCELLA ABORTUS PLIC IN COMPLEX WITH HUMANLYSOZYME	B	47	B	118	Structural disulfide	0.210921
4ML7	HOMO SAPIENS	HYDROLASE	1.80 A	CRYSTAL STRUCTURE OF BRUCELLA ABORTUS PLIC IN COMPLEX WITH HUMANLYSOZYME	C	6	C	128	Reversible disulfide	0.568592
4ML7	HOMO SAPIENS	HYDROLASE	1.80 A	CRYSTAL STRUCTURE OF BRUCELLA ABORTUS PLIC IN COMPLEX WITH HUMANLYSOZYME	C	30	C	116	Structural disulfide	0.391571
4ML7	HOMO SAPIENS	HYDROLASE	1.80 A	CRYSTAL STRUCTURE OF BRUCELLA ABORTUS PLIC IN COMPLEX WITH HUMANLYSOZYME	C	65	C	81	Structural disulfide	0.179421
4ML7	HOMO SAPIENS	HYDROLASE	1.80 A	CRYSTAL STRUCTURE OF BRUCELLA ABORTUS PLIC IN COMPLEX WITH HUMANLYSOZYME	C	77	C	95	Structural disulfide	0.341323
4ML7	HOMO SAPIENS	HYDROLASE	1.80 A	CRYSTAL STRUCTURE OF BRUCELLA ABORTUS PLIC IN COMPLEX WITH HUMANLYSOZYME	D	47	D	118	Structural disulfide	0.216423
4NRP	HOMO SAPIENS	OXIDOREDUCTASE	1.80 A	CRYSTAL STRUCTURE OF HUMAN ALKBH5 IN COMPLEX WITH N-OXALYLGLYCINE	A	230	A	267	Reversible disulfide	0.693151
4OEL	HOMO SAPIENS	HYDROLASE	1.40 A	CRYSTAL STRUCTURE OF CATHEPSIN C IN COMPLEX WITH DIPEPTIDE SUBSTRATES	A	6	A	94	Structural disulfide	0.184649
4OEL	HOMO SAPIENS	HYDROLASE	1.40 A	CRYSTAL STRUCTURE OF CATHEPSIN C IN COMPLEX WITH DIPEPTIDE SUBSTRATES	A	30	A	112	Structural disulfide	0.0896245
4OEL	HOMO SAPIENS	HYDROLASE	1.40 A	CRYSTAL STRUCTURE OF CATHEPSIN C IN COMPLEX WITH DIPEPTIDE SUBSTRATES	A	231	A	274	Reversible disulfide	0.711069
4OEL	HOMO SAPIENS	HYDROLASE	1.40 A	CRYSTAL STRUCTURE OF CATHEPSIN C IN COMPLEX WITH DIPEPTIDE SUBSTRATES	A	267	A	307	Structural disulfide	0.286008
4OEL	HOMO SAPIENS	HYDROLASE	1.40 A	CRYSTAL STRUCTURE OF CATHEPSIN C IN COMPLEX WITH DIPEPTIDE SUBSTRATES	A	297	A	313	Structural disulfide	0.304546
4OGF	HOMO SAPIENS	LYASE	1.60 A	CRYSTAL STRUCTURE OF HUMAN DJ-1 WITH GLYOXYLATE AS SUBSTRATE ANALOG	A	53	A	53	Reversible disulfide	0.939666
4OTH	HOMO SAPIENS	TRANSFERASE/TRANSFERASE INHIBITOR	1.80 A	CRYSTAL STRUCTURE OF PRK1 CATALYTIC DOMAIN IN COMPLEX WITH RO-31-8220	A	668	A	768	Reversible disulfide	0.574212
4QQK	HOMO SAPIENS	TRANSFERASE	1.88 A	HUMAN HMT1 HNRNP METHYLTRANSFERASE-LIKE PROTEIN 6 (S. CEREVISIAE)	A	50	A	229	Reversible disulfide	0.71955
4RBX	HOMO SAPIENS	ANTIMICROBIAL PROTEIN	1.10 A	CRYSTAL STRUCTURE OF HUMAN ALPHA-DEFENSIN 5, HD5 (GLU21ARG MUTANT)	A	3	A	31	Reversible disulfide	0.6366
4RBX	HOMO SAPIENS	ANTIMICROBIAL PROTEIN	1.10 A	CRYSTAL STRUCTURE OF HUMAN ALPHA-DEFENSIN 5, HD5 (GLU21ARG MUTANT)	A	5	A	20	Reversible disulfide	0.919814
4RBX	HOMO SAPIENS	ANTIMICROBIAL PROTEIN	1.10 A	CRYSTAL STRUCTURE OF HUMAN ALPHA-DEFENSIN 5, HD5 (GLU21ARG MUTANT)	A	10	A	30	Reversible disulfide	0.669712
4RWV	HOMO SAPIENS	TRANSCRIPTION	1.86 A	CRYSTAL STRUCTURE OF PIP3 BOUND HUMAN NUCLEAR RECEPTOR LRH-1 (LIVERRECEPTOR HOMOLOG 1, NR5A2) IN COMPLEX WITH A CO-REGULATOR DAX-1(NR0B1) PEPTIDE AT 1.86 A RESOLUTION	A	487	A	487	Reversible disulfide	0.730443
4U72	HOMO SAPIENS	OXIDOREDUCTASE	2.00 A	CRYSTAL STRUCTURE OF 4-PHENYLIMIDAZOLE BOUND FORM OF HUMAN INDOLEAMINE2,3-DIOXYGENASE (A260G MUTANT)	A	308	B	308	Reversible disulfide	0.663082
4U9V	HOMO SAPIENS	TRANSFERASE	1.78 A	CRYSTAL STRUCTURE OF NATD (NAA40P) BOUND TO ACETYL COA	B	204	B	209	Reversible disulfide	0.697677
4WOL	HOMO SAPIENS	SIGNALING PROTEIN	1.77 A	CRYSTAL STRUCTURE OF THE DAP12 TRANSMEMBRANE DOMAIN IN LIPIDIC CUBICPHASE	A	8	B	8	Reversible disulfide	0.790035
4WXS	HOMO SAPIENS	PROTEIN BINDING	1.90 A	CRYSTAL STRUCTURE OF THE E396D SNP VARIANT OF THE MYOCILINOLFACTOMEDIN DOMAIN	A	245	A	433	Reversible disulfide	0.569124
4WZG	HOMO SAPIENS	PROTEIN BINDING	1.90 A	STRUCTURE OF HUMAN ATG101	A	140	A	301	Reversible disulfide	0.697956
4ZAI	HOMO SAPIENS	CYTOKINE	1.95 A	CRYSTAL STRUCTURE OF CXCL13	A	11	A	38	Structural disulfide	0.426502
4ZAI	HOMO SAPIENS	CYTOKINE	1.95 A	CRYSTAL STRUCTURE OF CXCL13	A	13	A	54	Reversible disulfide	0.531851
